# Supplementary material for: Increased transgenerational epigenetic variation, but not predictable epigenetic variants, after environmental exposure in two apomictic dandelion lineages
Source: Ecol Evol. 2018 Feb 19;8(5):3047–59. doi: 10.1002/ece3.3871 (PMC5838036; doi:10.1002/ece3.3871)
Supplement: Supplementary file 2 [file ECE3-8-3047-s002.xlsx]

## Sheet: Rawdata_HpaII_loci
Raw data HpaII polymorphic loci
	1-->	HpaII band present
	0-->	HpaII band absent
	NA-->	not available
Alatum:
Sample description					HpaII polymorphic loci
Species	Generation	Accession	Treatment	Individual Number	H47_103	H47_113	H47_152	H47_253	H47_424	H54_181	H54_220	H54_446	H18_114	H18_129	H18_240	H18_299	H18_351	H6_158	H6_231	H6_365	H6_408	H6_417	H50_129	H50_158	H50_199	H50_201	H50_242	H50_260	H50_267	H50_355	H50_428	H50_490	H53_111	H53_152	H53_182	H53_225	H53_228	H53_235	H53_245	H53_294	H53_321	H53_406	H53_430	H53_484	H56_176	H56_235	H56_251	H56_368	H56_387
Taraxacum officinale alatum	1	H	control	1	1	1	0	1	1	1	0	0	0	0	0	1	0	0	0	0	0	1	0	1	1	0	0	0	1	0	1	0	1	1	0	0	0	1	0	1	0	0	0	0	0	0	1	0	1
Taraxacum officinale alatum	1	H	control	2	1	1	0	1	1	1	0	0	0	0	0	1	0	0	1	0	1	1	0	1	1	0	0	0	1	0	1	0	0	1	0	0	0	1	0	1	0	1	0	0	0	0	1	0	1
Taraxacum officinale alatum	1	H	control	3	1	1	0	1	1	1	0	0	0	0	1	1	0	0	0	0	0	1	0	1	1	0	0	0	1	0	1	1	0	1	0	0	0	1	0	1	0	1	0	0	0	0	1	0	1
Taraxacum officinale alatum	1	H	control	4	NA	NA	NA	NA	NA	NA	NA	NA	NA	NA	NA	NA	NA	NA	NA	NA	NA	NA	NA	NA	NA	NA	NA	NA	NA	NA	NA	NA	NA	NA	NA	NA	NA	NA	NA	NA	NA	NA	NA	NA	NA	NA	NA	NA	NA
Taraxacum officinale alatum	1	H	control	6	1	1	0	1	1	1	0	0	0	0	0	1	0	0	0	0	0	1	0	1	1	0	0	0	1	0	1	0	0	1	0	0	0	1	0	1	0	1	0	0	0	0	1	0	1
Taraxacum officinale alatum	1	H	control	7	1	1	0	1	1	1	0	0	0	0	0	1	0	0	0	0	0	1	0	1	1	0	0	0	1	0	1	0	0	1	0	0	0	1	0	1	0	0	0	0	0	0	1	0	1
Taraxacum officinale alatum	1	H	control	8	1	1	0	1	1	1	0	0	0	0	0	1	0	0	0	0	0	1	0	1	1	0	0	0	1	0	1	0	0	1	0	0	0	1	0	1	0	1	0	0	0	0	1	0	1
Taraxacum officinale alatum	1	H	control	9	1	1	0	1	1	1	0	0	0	0	0	1	0	0	0	0	0	1	0	1	1	0	0	0	1	0	1	0	0	1	0	0	0	1	0	1	0	1	0	0	0	0	1	0	1
Taraxacum officinale alatum	1	H	control	10	1	1	0	1	1	1	0	0	0	0	0	1	0	0	0	0	0	1	0	1	1	0	0	0	1	0	1	0	0	1	0	0	0	1	0	1	0	1	0	0	0	0	1	0	1
Taraxacum officinale alatum	1	H	control	11	1	1	0	1	1	1	0	0	0	0	0	1	0	0	0	0	0	1	0	1	1	0	0	0	1	0	1	0	0	1	0	0	0	1	0	0	0	1	0	0	0	0	1	0	1
Taraxacum officinale alatum	3	H	control	1	NA	NA	NA	NA	NA	NA	NA	NA	NA	NA	NA	NA	NA	NA	NA	NA	NA	NA	NA	NA	NA	NA	NA	NA	NA	NA	NA	NA	NA	NA	NA	NA	NA	NA	NA	NA	NA	NA	NA	NA	NA	NA	NA	NA	NA
Taraxacum officinale alatum	3	H	control	2	1	1	1	1	1	1	0	0	0	1	0	1	0	0	0	0	0	1	0	1	1	0	0	0	1	0	1	0	0	1	0	0	0	1	0	0	0	0	0	0	0	0	1	0	1
Taraxacum officinale alatum	3	H	control	3	1	1	1	1	1	1	0	0	0	0	0	1	0	0	1	0	1	1	0	1	1	0	0	0	1	0	0	0	0	1	0	0	0	1	0	1	0	1	0	0	0	0	1	0	1
Taraxacum officinale alatum	3	H	control	4	1	1	0	1	1	1	0	0	0	1	0	1	0	0	1	0	0	1	0	1	1	0	0	0	1	0	1	0	0	1	0	0	0	1	0	1	0	1	0	0	0	0	1	0	1
Taraxacum officinale alatum	3	H	control	6	1	1	1	1	1	1	0	0	0	0	0	1	0	0	0	0	0	0	0	1	1	0	0	0	0	0	0	1	0	1	0	0	0	1	0	1	0	1	0	0	0	0	1	0	1
Taraxacum officinale alatum	3	H	control	7	1	1	0	1	1	1	0	0	0	1	0	1	0	0	0	0	0	1	0	1	1	0	0	0	1	0	1	0	0	1	0	0	0	1	0	1	0	1	0	1	0	0	1	0	1
Taraxacum officinale alatum	3	H	control	8	1	1	0	1	1	1	0	0	0	0	0	1	0	0	0	0	0	1	0	1	1	0	0	0	1	0	1	0	0	1	0	0	0	1	0	1	0	1	0	0	0	0	1	0	1
Taraxacum officinale alatum	3	H	control	9	1	1	1	1	1	1	0	0	0	1	0	1	0	0	0	0	0	1	0	1	1	0	0	0	1	0	1	0	1	1	0	0	0	1	0	1	0	1	0	0	0	0	1	0	1
Taraxacum officinale alatum	3	H	control	10	1	1	1	1	1	1	0	0	0	0	0	1	0	0	0	0	0	1	0	1	1	0	0	0	1	0	1	0	0	1	0	0	0	1	0	1	0	1	0	0	0	0	1	0	1
Taraxacum officinale alatum	3	H	control	11	1	1	0	1	1	0	0	0	0	0	0	1	0	0	1	1	1	1	0	1	1	0	0	0	1	0	1	0	0	1	0	0	0	1	0	1	0	1	0	0	1	0	1	0	1
Taraxacum officinale alatum	1	H	drought	1	1	1	0	1	1	1	0	0	0	1	0	1	0	0	0	0	0	1	0	1	1	0	0	0	1	0	1	0	0	1	0	0	0	1	0	1	0	1	0	0	0	0	1	0	1
Taraxacum officinale alatum	1	H	drought	2	1	1	0	1	1	1	0	0	1	1	0	1	0	0	0	0	0	1	0	1	1	1	0	0	1	0	1	0	0	1	0	0	0	1	0	1	0	1	0	0	0	0	1	0	1
Taraxacum officinale alatum	1	H	drought	3	1	1	0	1	1	1	0	0	0	1	0	1	0	0	0	0	0	1	0	1	1	0	0	0	1	0	1	0	0	1	0	0	0	1	0	1	0	1	0	0	0	0	1	0	1
Taraxacum officinale alatum	1	H	drought	5	1	1	0	1	1	1	0	0	0	0	0	1	0	0	0	0	0	1	0	1	1	0	0	0	1	0	1	0	0	1	0	0	0	1	0	1	0	1	0	0	0	0	1	0	1
Taraxacum officinale alatum	1	H	drought	6	1	1	0	1	1	1	0	0	0	0	1	1	0	0	0	0	0	1	0	1	1	0	0	0	1	0	1	0	0	1	0	0	0	1	0	1	0	1	0	0	0	0	1	0	1
Taraxacum officinale alatum	1	H	drought	8	1	1	0	1	1	1	0	0	0	0	0	1	0	0	0	0	1	1	0	1	1	0	0	0	1	0	1	0	0	1	0	0	0	1	0	1	0	1	0	0	0	0	1	0	1
Taraxacum officinale alatum	1	H	drought	9	1	1	0	1	1	1	0	0	0	0	0	1	0	0	0	0	1	1	0	1	1	0	0	0	1	0	1	0	0	1	0	0	0	1	0	1	0	1	0	0	0	0	1	0	1
Taraxacum officinale alatum	1	H	drought	10	1	1	0	1	1	1	0	0	0	0	0	1	0	0	0	0	0	1	0	1	1	0	0	0	1	0	1	0	0	1	0	0	0	1	0	1	0	0	0	0	0	0	1	0	1
Taraxacum officinale alatum	1	H	drought	11	1	1	0	1	1	1	0	0	0	1	0	1	0	0	0	0	0	1	0	1	1	0	0	0	1	0	1	0	0	1	0	0	0	1	0	1	0	1	0	0	0	0	1	0	1
Taraxacum officinale alatum	1	H	drought	12	1	1	0	1	1	1	0	0	0	0	0	1	0	0	0	0	0	1	0	1	1	0	0	0	1	0	1	0	0	1	0	0	0	1	0	1	0	1	0	0	0	0	1	0	1
Taraxacum officinale alatum	3	H	drought	1	1	1	0	1	1	1	0	0	0	1	0	1	0	0	0	0	1	1	0	1	1	0	0	0	1	0	1	0	0	1	0	0	0	1	0	1	0	1	0	0	0	0	1	0	1
Taraxacum officinale alatum	3	H	drought	2	1	1	0	1	1	1	0	1	0	0	0	1	0	0	0	0	0	1	0	1	1	0	0	0	1	0	1	0	0	1	0	0	0	1	0	1	0	1	0	0	0	0	1	0	1
Taraxacum officinale alatum	3	H	drought	3	1	1	1	1	1	1	0	0	0	1	0	1	0	0	0	0	0	1	0	1	1	0	0	0	1	0	1	0	0	1	0	0	0	1	0	1	0	1	0	0	0	0	1	0	1
Taraxacum officinale alatum	3	H	drought	5	1	1	0	1	1	1	0	0	0	0	1	1	0	0	0	0	0	1	0	1	1	0	0	0	1	0	1	0	0	1	0	0	0	1	0	1	0	1	0	0	0	0	1	0	1
Taraxacum officinale alatum	3	H	drought	6	1	1	0	1	1	1	0	0	0	0	1	1	0	0	0	0	1	1	0	1	1	0	0	0	1	0	1	0	0	1	0	0	0	1	0	1	0	1	0	0	0	0	1	0	1
Taraxacum officinale alatum	3	H	drought	8	1	1	0	1	1	1	0	0	0	0	0	1	0	0	1	0	0	1	0	1	1	0	0	0	1	0	1	0	0	1	0	0	0	1	0	1	0	1	0	0	0	0	1	0	1
Taraxacum officinale alatum	3	H	drought	9	1	1	1	1	1	1	0	0	0	0	0	1	0	0	0	0	0	1	0	1	1	0	0	0	1	0	1	0	0	1	0	0	0	1	0	1	0	1	0	0	0	0	1	0	1
Taraxacum officinale alatum	3	H	drought	10	1	1	1	1	1	1	1	0	0	1	0	1	0	0	0	0	0	1	0	1	1	0	0	0	1	0	1	0	0	1	0	0	0	1	0	1	0	1	0	0	0	0	1	0	1
Taraxacum officinale alatum	3	H	drought	11	1	1	1	1	1	1	0	0	0	0	0	1	0	0	0	1	0	1	0	1	1	0	0	0	1	0	1	0	0	1	1	0	0	1	0	1	0	1	0	0	0	0	1	0	1
Taraxacum officinale alatum	3	H	drought	12	1	1	1	1	1	1	0	0	0	1	0	1	0	0	0	0	0	1	0	1	1	0	0	0	1	0	1	0	0	1	0	0	0	1	0	1	0	1	0	0	0	0	1	0	1
Taraxacum officinale alatum	1	L	control	1	0	1	0	1	1	1	0	0	1	1	1	0	0	0	0	0	0	1	0	1	1	0	0	1	1	0	1	0	0	0	0	0	0	1	0	1	1	1	0	0	0	0	0	0	0
Taraxacum officinale alatum	1	L	control	2	0	1	0	1	1	1	0	0	1	1	1	0	0	0	0	0	0	1	0	1	1	0	0	1	1	0	1	0	0	0	0	0	0	1	0	1	1	1	0	0	0	0	1	0	0
Taraxacum officinale alatum	1	L	control	5	0	1	0	1	1	1	0	0	1	1	1	0	0	0	0	0	0	1	0	1	1	0	0	1	1	0	1	0	0	0	0	0	0	1	0	1	1	1	0	0	0	0	0	0	0
Taraxacum officinale alatum	1	L	control	6	0	1	0	1	1	1	0	0	1	1	1	0	0	0	0	0	0	1	0	1	1	0	0	0	1	0	1	0	0	0	0	0	0	1	0	1	1	1	0	0	0	0	1	0	0
Taraxacum officinale alatum	1	L	control	7	0	1	0	1	1	1	0	0	0	1	1	0	0	0	0	0	0	1	0	1	1	0	0	1	1	0	1	0	0	0	0	0	0	1	0	1	1	1	0	0	0	0	1	0	0
Taraxacum officinale alatum	1	L	control	8	0	1	0	1	1	1	0	0	1	0	1	0	0	0	0	0	0	1	0	1	1	0	0	1	1	0	1	0	0	0	0	0	0	1	0	1	1	1	0	0	0	0	1	0	0
Taraxacum officinale alatum	1	L	control	9	0	1	0	1	1	1	0	0	1	1	1	0	0	0	0	0	1	1	0	1	1	0	0	1	1	0	1	0	0	0	0	0	0	1	0	1	1	1	0	0	0	0	0	0	0
Taraxacum officinale alatum	1	L	control	10	0	1	0	1	1	1	0	0	1	1	1	0	0	0	0	0	0	1	0	1	1	0	0	1	1	0	1	0	0	0	0	0	0	1	0	1	1	1	0	0	0	0	1	0	0
Taraxacum officinale alatum	1	L	control	11	0	1	0	1	1	1	0	0	1	1	1	0	0	0	0	0	0	1	0	1	1	0	0	1	1	0	1	0	0	0	0	0	0	1	0	1	1	1	0	0	0	0	0	0	0
Taraxacum officinale alatum	1	L	control	12	0	1	0	1	1	1	0	0	1	1	1	0	0	0	0	0	1	1	0	1	1	0	0	1	1	0	1	0	0	0	0	0	0	1	0	1	1	1	0	0	0	0	1	0	0
Taraxacum officinale alatum	3	L	control	1	0	1	0	1	1	1	0	0	1	1	1	0	0	0	0	0	0	1	0	1	1	0	0	1	1	0	1	0	0	0	0	0	0	1	0	1	1	1	0	0	0	0	1	0	0
Taraxacum officinale alatum	3	L	control	2	0	1	0	1	1	1	0	0	1	1	1	0	0	0	0	0	1	0	0	1	1	0	0	0	0	0	0	0	0	0	0	0	0	1	0	1	1	1	0	0	0	0	0	0	0
Taraxacum officinale alatum	3	L	control	5	0	1	0	1	1	1	0	0	1	1	1	0	0	0	0	0	1	1	0	1	1	0	0	1	1	0	1	0	0	0	0	0	0	1	0	1	1	1	0	0	0	0	1	0	0
Taraxacum officinale alatum	3	L	control	6	0	1	0	1	1	1	0	0	1	1	1	0	0	0	0	0	1	1	0	1	1	0	0	0	1	0	1	0	0	0	0	0	0	1	0	1	1	1	0	0	0	0	0	0	0
Taraxacum officinale alatum	3	L	control	7	0	1	0	1	1	0	0	0	0	1	1	0	0	0	0	0	0	1	0	1	1	0	0	1	1	0	1	0	0	0	0	0	0	1	0	1	1	1	0	0	0	0	0	0	0
Taraxacum officinale alatum	3	L	control	8	0	1	0	1	1	1	0	0	1	0	1	0	0	0	0	0	1	1	0	1	1	0	0	1	1	0	1	0	0	0	0	0	0	1	0	1	1	1	0	0	0	0	1	0	0
Taraxacum officinale alatum	3	L	control	9	0	1	0	1	1	1	0	0	1	1	1	0	0	1	0	0	0	1	1	1	1	0	0	1	1	0	1	0	0	0	0	0	0	1	0	1	1	1	1	0	0	0	0	0	0
Taraxacum officinale alatum	3	L	control	10	0	1	0	1	1	1	0	0	1	0	1	0	0	0	0	0	0	1	0	1	1	0	0	1	1	0	1	1	0	0	0	0	0	1	0	1	1	1	0	0	0	0	0	0	0
Taraxacum officinale alatum	3	L	control	11	NA	NA	NA	NA	NA	NA	NA	NA	NA	NA	NA	NA	NA	NA	NA	NA	NA	NA	NA	NA	NA	NA	NA	NA	NA	NA	NA	NA	NA	NA	NA	NA	NA	NA	NA	NA	NA	NA	NA	NA	NA	NA	NA	NA	NA
Taraxacum officinale alatum	3	L	control	12	0	1	0	1	1	1	0	0	1	1	1	0	0	0	0	0	0	1	0	1	1	0	0	0	1	0	1	0	0	0	0	0	0	1	0	1	0	1	0	0	0	0	1	0	0
Taraxacum officinale alatum	1	L	drought	1	0	1	0	1	1	1	0	0	1	1	1	0	0	0	0	0	0	1	0	1	1	0	0	1	1	0	1	0	0	0	0	0	0	1	0	1	1	1	0	0	0	0	0	0	0
Taraxacum officinale alatum	1	L	drought	3	0	1	0	1	1	1	0	0	1	1	1	0	0	0	0	0	0	1	0	1	1	0	0	1	1	0	1	0	0	0	0	0	0	1	0	1	1	1	0	0	0	0	0	0	0
Taraxacum officinale alatum	1	L	drought	4	0	1	0	1	1	1	0	0	1	1	1	0	0	0	0	0	0	1	0	1	1	0	0	1	1	0	1	0	0	0	0	0	0	1	0	1	1	0	0	0	0	0	1	0	0
Taraxacum officinale alatum	1	L	drought	5	0	1	0	1	1	1	0	0	1	0	1	0	0	0	1	0	1	1	0	1	1	0	0	1	1	0	1	0	0	0	0	0	0	1	0	1	1	1	0	0	0	0	0	0	0
Taraxacum officinale alatum	1	L	drought	6	0	1	0	1	1	1	0	0	1	1	1	0	0	0	0	0	1	1	0	1	1	0	0	1	1	0	1	0	0	0	0	0	0	1	0	1	1	1	0	0	0	0	0	0	0
Taraxacum officinale alatum	1	L	drought	8	0	1	0	1	1	1	0	0	1	1	1	0	0	0	0	0	0	1	0	1	1	0	0	1	1	0	1	0	0	0	0	0	0	1	0	1	1	1	0	0	0	0	1	0	0
Taraxacum officinale alatum	1	L	drought	9	0	1	0	1	1	1	0	0	1	1	1	0	0	0	0	0	0	1	0	1	1	0	0	1	1	0	1	0	0	0	0	0	0	1	0	1	1	1	0	0	0	0	0	0	0
Taraxacum officinale alatum	1	L	drought	10	0	1	0	1	1	1	0	0	1	1	1	0	0	0	0	0	0	1	0	1	1	0	0	1	1	0	1	0	0	0	0	0	0	1	0	1	1	0	0	0	0	0	0	0	0
Taraxacum officinale alatum	1	L	drought	11	0	1	0	1	1	1	0	0	1	1	1	0	0	0	0	0	0	1	0	1	1	0	0	1	1	0	1	0	0	0	0	0	0	1	0	1	1	1	0	0	0	0	0	0	0
Taraxacum officinale alatum	1	L	drought	12	0	1	0	1	1	1	0	0	1	1	1	0	1	0	0	0	0	1	0	1	1	0	0	1	1	0	1	0	0	0	0	0	0	1	0	1	1	1	0	0	0	0	1	0	0
Taraxacum officinale alatum	3	L	drought	1	0	1	0	1	1	1	0	0	1	0	1	0	0	0	0	0	0	1	0	1	1	0	0	1	1	0	1	0	0	0	0	0	0	1	0	1	1	1	0	0	0	0	1	0	0
Taraxacum officinale alatum	3	L	drought	3	0	1	0	1	1	1	0	0	1	1	1	0	0	0	0	0	0	1	0	1	1	0	0	1	1	0	1	0	0	0	0	0	0	1	0	1	1	1	0	0	0	0	1	0	0
Taraxacum officinale alatum	3	L	drought	4	0	1	0	1	1	1	1	0	1	1	1	0	0	0	0	0	0	1	0	1	1	0	0	1	1	0	1	0	0	0	0	0	1	1	0	1	1	1	0	0	0	1	1	0	0
Taraxacum officinale alatum	3	L	drought	5	0	1	0	1	1	1	1	0	1	0	1	0	0	0	0	0	1	1	0	1	1	0	0	1	1	0	1	0	0	0	0	0	0	1	0	1	1	1	0	0	0	0	0	0	0
Taraxacum officinale alatum	3	L	drought	6	0	1	0	1	1	1	0	0	1	1	1	0	0	0	0	0	0	1	0	1	1	0	0	1	1	0	1	1	0	0	0	0	0	1	0	1	1	1	0	0	0	0	0	0	0
Taraxacum officinale alatum	3	L	drought	8	0	1	0	1	1	1	0	1	1	1	1	0	0	1	0	0	0	1	1	1	1	0	0	1	1	0	1	0	0	0	0	0	0	1	1	1	1	1	0	0	0	0	0	0	0
Taraxacum officinale alatum	3	L	drought	9	0	1	0	1	1	1	0	0	1	1	1	0	0	0	0	0	0	1	0	1	1	0	0	1	1	0	1	0	0	0	0	0	0	1	0	1	1	1	0	0	0	0	1	0	0
Taraxacum officinale alatum	3	L	drought	10	0	1	0	1	1	1	1	0	1	1	1	0	0	0	0	0	0	1	0	1	1	0	1	0	1	0	1	0	0	0	0	0	1	1	0	1	1	1	0	0	0	0	0	0	0
Taraxacum officinale alatum	3	L	drought	11	0	1	0	1	1	1	0	0	1	1	1	0	0	0	0	0	0	1	0	1	1	0	0	1	1	0	1	0	0	0	0	0	0	1	0	1	1	1	0	0	0	0	0	0	0
Taraxacum officinale alatum	3	L	drought	12	0	1	0	1	1	1	0	0	1	1	1	0	0	0	0	0	0	1	0	1	1	0	0	1	1	0	1	0	0	0	0	0	0	1	0	1	1	1	0	0	0	0	0	0	0
Taraxacum officinale alatum	1	N	control	1	1	0	0	0	1	1	0	0	0	1	0	0	0	0	0	0	0	1	0	1	1	0	1	0	1	0	1	0	0	0	0	0	0	1	1	0	1	0	0	0	0	0	1	0	1
Taraxacum officinale alatum	1	N	control	2	1	0	0	0	1	1	0	0	0	1	0	0	0	0	0	0	0	1	0	1	1	0	0	0	1	0	1	0	0	0	0	0	0	1	0	0	1	1	0	0	0	0	1	0	1
Taraxacum officinale alatum	1	N	control	3	1	0	1	0	1	1	0	0	0	1	1	0	0	0	0	0	1	1	0	1	1	0	0	0	1	0	1	0	0	0	0	0	0	1	0	0	1	1	0	0	0	0	1	0	1
Taraxacum officinale alatum	1	N	control	5	1	0	1	0	1	1	1	0	0	1	0	0	0	0	0	0	1	1	0	1	1	0	0	0	1	0	1	0	0	0	0	1	0	1	0	0	1	1	0	0	0	0	1	0	1
Taraxacum officinale alatum	1	N	control	6	1	0	1	0	1	1	0	0	0	1	0	0	0	0	0	0	0	1	0	1	1	0	0	0	1	0	1	0	0	0	0	0	0	1	0	0	1	1	0	0	0	0	1	0	1
Taraxacum officinale alatum	1	N	control	7	1	0	1	0	1	1	0	0	0	1	0	0	0	0	0	0	1	1	0	1	1	1	0	0	1	0	1	0	0	0	0	0	0	1	0	0	1	1	0	0	0	0	1	0	1
Taraxacum officinale alatum	1	N	control	8	1	0	1	0	1	1	0	0	0	1	0	0	0	0	0	0	0	1	0	1	1	0	0	0	1	0	1	0	0	0	0	0	0	1	0	0	1	1	0	0	0	0	1	0	1
Taraxacum officinale alatum	1	N	control	9	1	0	1	0	1	1	0	0	0	1	0	0	0	0	0	0	0	1	0	1	1	0	0	0	1	0	1	0	0	0	0	0	0	1	0	0	1	1	0	0	0	0	1	0	1
Taraxacum officinale alatum	1	N	control	10	1	0	0	0	1	1	0	0	0	1	0	0	0	0	0	0	0	1	0	1	1	0	0	0	1	0	1	0	0	0	0	0	0	1	0	0	1	1	0	0	0	0	1	0	1
Taraxacum officinale alatum	1	N	control	11	1	0	1	0	1	1	0	0	0	1	0	0	0	0	0	0	0	1	0	1	1	0	0	0	1	0	1	0	0	0	0	0	0	1	0	0	1	1	0	0	0	0	1	0	1
Taraxacum officinale alatum	2	N	control	1	1	0	0	0	1	1	1	0	0	1	0	0	0	0	0	0	0	1	0	1	1	0	0	0	1	0	1	0	0	0	0	0	0	1	0	0	1	1	0	0	0	0	1	0	1
Taraxacum officinale alatum	2	N	control	2	1	1	0	0	1	1	0	0	0	1	0	0	0	0	0	0	0	1	0	1	1	0	0	0	1	0	1	0	0	0	0	0	0	1	0	0	1	1	0	0	0	0	1	0	1
Taraxacum officinale alatum	2	N	control	3	1	0	1	0	1	1	0	0	0	1	0	0	0	0	0	0	0	1	0	1	1	0	0	0	1	0	1	0	0	0	0	0	0	1	0	0	1	1	0	0	0	0	1	0	1
Taraxacum officinale alatum	2	N	control	5	1	0	1	0	1	1	1	0	0	1	0	0	0	0	0	0	0	1	0	1	1	0	0	0	1	0	1	0	0	0	0	1	0	1	0	0	1	1	0	0	0	0	1	0	1
Taraxacum officinale alatum	2	N	control	6	1	0	1	0	1	1	0	0	0	1	0	0	0	0	0	0	0	1	0	1	1	0	0	0	1	1	1	0	0	0	0	0	0	1	0	0	1	1	0	0	0	0	1	0	1
Taraxacum officinale alatum	2	N	control	7	1	0	1	0	1	1	0	0	0	1	0	0	0	0	0	0	0	1	0	1	1	1	0	0	1	0	1	0	0	1	0	0	0	1	0	0	1	1	0	0	0	0	1	0	1
Taraxacum officinale alatum	2	N	control	8	1	0	1	0	1	1	0	0	0	1	1	0	0	0	1	0	0	1	0	1	1	0	0	0	1	0	1	0	0	0	0	0	0	1	0	0	1	1	0	0	0	0	1	0	1
Taraxacum officinale alatum	2	N	control	9	1	0	0	0	1	1	0	0	0	1	0	0	0	0	0	0	0	1	0	1	1	0	0	0	1	0	1	0	0	0	0	0	0	1	0	0	1	1	0	0	0	0	1	0	1
Taraxacum officinale alatum	2	N	control	10	1	0	1	0	1	1	0	0	0	1	0	0	0	0	1	0	0	1	0	1	1	0	0	0	1	0	1	0	0	0	0	0	0	1	0	0	1	1	0	0	0	0	1	0	1
Taraxacum officinale alatum	2	N	control	11	1	0	1	0	0	1	0	0	0	1	0	0	0	0	0	0	0	1	0	1	1	0	0	0	1	0	1	0	0	0	0	0	0	1	0	0	1	1	0	0	0	0	1	0	1
Taraxacum officinale alatum	3	N	control	1	1	0	0	0	1	1	0	0	0	1	0	0	0	0	0	0	0	1	0	1	1	0	0	0	1	0	1	0	0	0	0	0	0	1	0	0	1	1	0	0	0	0	1	0	1
Taraxacum officinale alatum	3	N	control	2	1	0	1	0	1	1	1	0	0	1	0	0	0	0	0	0	0	1	0	1	1	0	0	0	1	0	1	0	0	0	0	0	0	1	0	0	1	1	0	0	0	0	1	0	1
Taraxacum officinale alatum	3	N	control	3	1	1	0	0	1	1	0	0	0	1	0	0	0	0	0	0	0	1	0	1	1	0	0	0	1	0	1	0	0	0	0	0	0	1	0	0	1	1	0	0	0	0	1	0	1
Taraxacum officinale alatum	3	N	control	5	1	0	0	0	1	1	0	0	0	1	0	0	0	0	0	0	0	1	0	1	1	0	0	0	1	0	1	0	0	0	0	0	0	1	0	0	1	1	0	0	0	0	1	0	1
Taraxacum officinale alatum	3	N	control	6	1	0	0	0	1	1	0	0	0	1	0	0	0	0	0	0	1	1	0	1	1	0	0	0	1	1	1	0	0	0	0	0	0	1	0	0	1	1	0	0	0	0	1	0	1
Taraxacum officinale alatum	3	N	control	7	1	0	1	0	1	1	0	0	0	1	0	0	0	0	0	0	0	1	0	1	1	1	0	0	1	0	1	0	0	0	0	0	0	1	0	0	1	1	0	0	0	0	1	0	1
Taraxacum officinale alatum	3	N	control	8	1	0	0	0	1	1	0	0	0	1	0	0	0	0	0	0	0	1	0	1	1	0	0	0	1	0	1	0	0	0	0	0	0	1	0	1	1	1	0	0	0	0	1	1	1
Taraxacum officinale alatum	3	N	control	9	1	0	1	0	1	1	0	0	0	1	0	0	0	0	0	0	0	1	0	1	1	0	0	0	0	0	1	0	0	0	0	0	0	1	0	0	1	0	0	0	0	0	1	0	1
Taraxacum officinale alatum	3	N	control	10	1	0	1	0	1	1	0	0	0	1	0	0	0	0	0	0	0	1	0	1	1	0	0	0	1	0	1	0	0	0	0	0	0	1	0	0	1	1	0	0	0	0	1	0	1
Taraxacum officinale alatum	3	N	control	11	1	0	0	0	1	1	0	0	0	1	0	0	0	0	1	0	0	1	0	1	1	0	0	0	0	0	1	0	0	0	0	0	0	1	0	0	1	1	0	0	0	0	1	0	1
Taraxacum officinale alatum	1	N	drought	1	1	0	1	0	1	1	0	0	0	1	0	0	0	0	0	0	0	1	1	1	1	0	0	0	1	0	1	0	0	0	0	0	0	1	0	0	1	1	0	0	0	0	1	0	1
Taraxacum officinale alatum	1	N	drought	2	1	0	0	0	1	1	0	0	0	1	0	0	0	0	0	0	0	1	0	1	1	0	0	0	1	0	1	0	0	0	0	0	0	1	0	0	1	1	0	0	0	0	1	0	1
Taraxacum officinale alatum	1	N	drought	3	1	0	1	0	1	1	0	0	0	1	0	0	0	0	0	0	0	1	0	0	1	0	0	0	1	0	1	0	0	0	0	0	0	1	0	0	1	1	0	0	0	0	1	1	1
Taraxacum officinale alatum	1	N	drought	4	1	0	0	0	1	1	0	0	0	1	0	0	0	0	0	0	0	1	1	1	1	0	0	0	1	0	1	0	0	0	0	0	0	1	0	0	1	1	0	0	0	0	1	0	1
Taraxacum officinale alatum	1	N	drought	5	1	0	1	0	1	1	0	0	0	1	0	0	0	0	0	0	0	1	0	1	1	0	0	0	1	0	1	0	0	0	0	0	0	1	0	0	1	1	0	0	0	0	1	0	1
Taraxacum officinale alatum	1	N	drought	6	1	0	1	0	0	1	0	0	0	1	0	0	0	0	0	0	0	1	0	1	1	0	0	0	1	0	1	0	0	0	0	0	0	1	0	0	1	1	0	0	0	0	1	0	1
Taraxacum officinale alatum	1	N	drought	7	1	0	0	0	1	1	0	0	0	1	0	0	0	0	0	0	0	1	0	1	1	0	0	0	1	0	1	0	0	0	0	0	0	1	0	0	1	1	0	0	0	0	1	0	1
Taraxacum officinale alatum	1	N	drought	8	1	0	1	0	1	1	0	0	0	1	0	0	0	0	0	0	0	1	0	1	1	0	0	0	1	0	1	0	0	0	0	0	0	1	0	0	1	1	0	0	0	0	1	0	1
Taraxacum officinale alatum	1	N	drought	10	1	0	0	0	1	1	0	0	0	1	0	0	0	0	0	0	0	1	0	1	1	0	0	0	1	0	1	0	0	1	0	0	0	1	0	1	1	1	0	0	0	0	1	1	1
Taraxacum officinale alatum	1	N	drought	12	1	0	1	0	1	1	0	0	0	1	0	0	0	0	0	0	0	1	0	1	1	0	0	0	1	0	1	0	0	0	0	0	0	1	0	0	1	1	0	0	0	0	1	0	1
Taraxacum officinale alatum	3	N	drought	1	1	0	0	0	1	1	0	0	0	1	0	0	0	0	0	0	0	1	1	1	1	0	0	0	1	0	1	0	0	0	0	0	0	1	0	0	1	1	0	0	0	0	1	0	1
Taraxacum officinale alatum	3	N	drought	2	1	0	0	0	1	1	0	0	0	1	0	0	0	0	0	0	1	1	0	1	1	0	0	0	1	0	1	0	1	0	0	0	0	1	0	0	1	1	0	0	0	0	1	1	1
Taraxacum officinale alatum	3	N	drought	3	1	0	1	0	1	1	0	0	0	1	0	0	0	0	0	0	0	1	0	0	1	0	0	0	1	0	1	0	0	0	0	0	0	1	0	0	1	1	0	0	0	0	1	0	1
Taraxacum officinale alatum	3	N	drought	4	1	0	0	0	1	1	0	0	0	1	0	0	0	0	0	0	0	1	0	1	1	0	0	0	1	0	1	0	0	0	0	0	0	1	0	0	1	1	0	0	0	0	1	0	1
Taraxacum officinale alatum	3	N	drought	5	1	0	1	0	1	1	0	0	0	1	0	0	0	0	0	0	0	1	0	1	1	0	0	0	1	0	1	0	0	1	0	0	0	1	0	0	1	1	0	0	0	0	1	0	1
Taraxacum officinale alatum	3	N	drought	6	1	0	1	0	0	1	0	0	0	1	0	0	0	0	0	0	0	1	0	1	1	0	0	0	1	0	1	0	0	0	0	0	0	1	0	0	1	1	0	0	0	0	1	0	1
Taraxacum officinale alatum	3	N	drought	7	1	0	0	0	1	1	0	0	0	1	0	0	0	1	0	0	1	1	0	1	1	0	0	0	1	0	1	0	0	0	0	0	0	1	0	0	1	1	0	0	0	0	1	0	1
Taraxacum officinale alatum	3	N	drought	8	1	0	0	0	1	1	0	0	0	1	0	0	0	0	0	0	0	1	0	1	1	0	0	0	1	0	1	0	0	0	0	0	0	1	0	0	1	1	0	0	0	0	1	0	1
Taraxacum officinale alatum	3	N	drought	10	1	0	1	0	1	1	0	0	0	1	0	0	0	1	0	0	0	1	0	1	0	0	0	0	1	0	1	0	0	0	0	0	0	1	0	1	1	1	0	0	0	0	1	0	1
Taraxacum officinale alatum	3	N	drought	12	1	0	1	0	1	1	0	0	0	1	1	0	0	0	0	0	0	1	0	1	1	0	0	0	1	0	1	0	0	1	0	0	0	1	0	0	1	1	0	0	0	0	1	0	1
Taraxacum officinale alatum	1	N	salicylic acid	1	1	1	0	0	1	1	0	0	0	1	0	0	0	0	0	0	0	1	0	1	1	0	0	0	1	0	1	0	0	0	0	0	0	1	0	0	1	1	0	0	0	0	1	0	1
Taraxacum officinale alatum	1	N	salicylic acid	2	1	0	0	0	1	1	0	0	0	1	0	0	0	0	0	0	0	1	0	1	1	0	0	0	1	0	1	0	0	0	0	0	0	1	0	0	1	1	0	0	0	0	1	0	1
Taraxacum officinale alatum	1	N	salicylic acid	3	1	0	1	0	1	1	0	0	0	1	0	0	0	0	0	0	1	1	0	1	1	0	0	0	1	0	1	0	0	1	0	0	0	1	0	0	1	1	0	0	0	0	1	0	1
Taraxacum officinale alatum	1	N	salicylic acid	4	1	0	0	0	1	0	0	0	0	1	0	0	0	0	0	0	0	1	0	1	1	0	0	0	1	0	1	0	0	0	0	0	0	1	0	0	1	1	0	0	0	0	1	0	1
Taraxacum officinale alatum	1	N	salicylic acid	5	1	0	1	0	1	1	0	0	0	1	0	0	0	0	0	0	0	1	0	1	1	0	0	0	1	0	1	0	0	0	0	0	0	1	0	0	1	1	0	0	0	0	1	0	1
Taraxacum officinale alatum	1	N	salicylic acid	6	1	0	1	0	1	1	0	0	0	1	0	0	0	0	0	0	0	1	0	1	1	0	0	0	1	0	1	0	0	0	0	0	0	1	0	0	1	0	0	0	0	0	1	0	1
Taraxacum officinale alatum	1	N	salicylic acid	9	1	0	0	0	1	1	0	0	0	1	0	0	0	0	0	0	0	1	0	1	1	0	0	0	1	0	1	0	0	0	0	0	0	1	0	0	1	1	0	0	0	0	1	0	1
Taraxacum officinale alatum	1	N	salicylic acid	10	1	0	0	0	1	1	0	0	0	1	0	0	0	0	0	0	0	1	0	1	1	0	0	0	1	0	1	0	0	0	0	0	0	1	0	0	1	1	0	0	0	0	1	0	1
Taraxacum officinale alatum	1	N	salicylic acid	11	1	0	0	0	1	1	0	0	0	1	0	0	0	0	0	0	0	1	0	1	1	0	0	0	1	0	1	0	0	0	0	0	0	1	0	0	1	1	0	0	0	0	1	0	1
Taraxacum officinale alatum	1	N	salicylic acid	12	1	0	1	0	1	1	0	0	0	1	0	0	0	0	0	0	0	1	0	1	1	0	0	0	1	0	1	0	0	0	0	0	0	1	0	0	1	1	0	0	0	0	1	0	1
Taraxacum officinale alatum	2	N	salicylic acid	1	1	1	0	0	1	1	0	0	0	1	0	0	0	0	0	0	0	1	0	1	1	0	0	0	1	0	1	0	1	0	0	0	0	1	0	0	1	1	0	0	0	0	1	0	1
Taraxacum officinale alatum	2	N	salicylic acid	2	1	0	0	0	1	1	0	0	0	1	0	0	0	0	1	0	0	1	0	1	0	0	0	0	1	0	1	0	0	0	0	0	0	0	0	0	1	1	0	0	0	0	1	0	1
Taraxacum officinale alatum	2	N	salicylic acid	3	1	0	0	0	1	1	1	0	0	1	0	0	0	0	0	0	0	1	0	1	1	0	0	0	1	0	1	0	0	0	0	0	0	1	0	0	1	1	0	0	0	0	1	0	1
Taraxacum officinale alatum	2	N	salicylic acid	4	1	0	1	0	1	1	1	0	0	1	1	0	0	0	1	0	0	1	0	1	0	0	0	0	1	0	1	0	0	0	0	0	0	1	0	0	1	1	0	0	0	0	1	0	1
Taraxacum officinale alatum	2	N	salicylic acid	5	1	0	1	0	1	1	0	0	0	1	0	0	0	0	0	0	0	1	0	1	0	0	0	0	1	0	1	0	0	1	0	0	0	1	0	0	1	1	0	0	0	0	1	0	1
Taraxacum officinale alatum	2	N	salicylic acid	6	1	0	1	0	1	1	0	0	0	1	0	0	0	0	1	0	0	1	0	1	1	0	0	0	1	0	1	0	0	0	0	0	0	1	0	0	1	1	0	0	0	0	1	0	1
Taraxacum officinale alatum	2	N	salicylic acid	9	1	0	1	0	1	1	1	0	0	1	0	0	0	0	0	0	0	0	0	1	1	0	0	0	0	0	0	0	0	0	0	0	0	0	0	0	1	1	0	0	0	0	1	0	1
Taraxacum officinale alatum	2	N	salicylic acid	10	1	1	0	0	1	1	0	0	0	1	0	0	0	0	0	0	0	1	0	1	1	0	0	0	1	0	1	0	1	0	0	0	0	1	0	0	1	1	0	0	0	0	1	0	1
Taraxacum officinale alatum	2	N	salicylic acid	11	1	0	1	0	1	1	1	0	0	1	0	0	0	0	0	0	0	1	0	1	1	0	0	0	1	0	1	0	0	1	0	0	0	1	0	0	1	1	0	0	0	0	1	0	1
Taraxacum officinale alatum	2	N	salicylic acid	12	1	0	1	0	1	1	0	0	0	1	0	0	0	0	0	0	0	1	0	1	1	0	0	0	1	0	1	0	0	0	0	0	0	1	0	0	1	1	0	0	0	0	1	0	1
Taraxacum officinale alatum	3	N	salicylic acid	1	1	1	0	0	1	1	0	0	0	1	0	0	0	0	0	0	0	1	0	1	1	0	0	0	1	0	1	0	0	0	0	0	1	1	0	0	1	1	0	0	0	0	1	0	1
Taraxacum officinale alatum	3	N	salicylic acid	2	1	0	1	0	1	1	0	0	0	1	0	0	0	0	0	0	0	1	0	1	0	1	0	0	1	0	1	0	1	0	0	0	0	1	0	0	1	1	0	0	0	0	1	0	1
Taraxacum officinale alatum	3	N	salicylic acid	3	1	0	0	0	1	1	0	0	0	1	0	0	0	0	0	0	0	1	0	1	1	0	0	0	1	0	1	0	0	0	0	0	1	1	0	0	1	1	0	0	0	0	1	0	1
Taraxacum officinale alatum	3	N	salicylic acid	4	1	0	1	0	1	1	0	0	0	1	0	0	0	0	1	0	0	1	0	1	1	0	0	0	1	0	1	1	0	0	0	0	0	1	0	0	1	1	0	0	0	0	1	1	1
Taraxacum officinale alatum	3	N	salicylic acid	5	1	0	0	0	1	1	0	0	0	1	0	0	0	0	0	0	0	1	0	1	0	0	1	0	1	0	1	0	0	0	0	0	0	1	0	0	1	1	0	0	0	0	1	0	1
Taraxacum officinale alatum	3	N	salicylic acid	6	1	0	0	0	1	1	0	0	0	1	0	0	0	0	0	0	0	1	0	1	1	0	0	0	1	0	1	0	0	0	0	0	0	1	0	1	1	1	0	0	0	0	1	0	1
Taraxacum officinale alatum	3	N	salicylic acid	9	1	0	0	0	1	1	0	0	0	1	0	0	0	0	0	0	0	0	0	1	1	0	1	0	0	0	0	0	0	0	1	0	0	1	0	0	1	1	0	0	0	0	1	0	1
Taraxacum officinale alatum	3	N	salicylic acid	10	1	1	0	0	1	1	0	0	0	1	0	0	0	0	0	0	0	1	0	1	1	0	0	0	1	0	1	0	0	0	0	0	0	1	0	0	1	1	0	0	0	0	1	0	1
Taraxacum officinale alatum	3	N	salicylic acid	11	1	0	1	0	1	1	0	0	0	1	0	0	0	0	0	0	0	1	0	1	1	0	0	0	1	0	1	0	0	1	0	0	0	1	0	0	1	1	0	0	0	0	1	0	1
Taraxacum officinale alatum	3	N	salicylic acid	12	1	0	0	0	1	1	0	0	0	1	0	0	0	0	0	0	1	1	0	1	1	0	0	0	1	0	1	0	0	0	0	0	0	1	0	0	1	1	0	0	0	0	1	0	1
Hemicyclum:
Sample description					HpaII_polymorphic_loci
Species	Generation	Accession	Treatment	Individual Number	H47_152	H47_179	H47_206	H47_284	H47_374	H47_453	H54_135	H54_149	H54_155	H54_215	H54_218	H54_304	H18_114	H18_164	H18_222	H18_283	H18_318	H18_367	H6_149	H6_230	H6_259	H6_365	H6_464	H6_493	H50_101	H50_206	H50_354	H50_390	H50_490	H50_111	H50_139	H50_159	H50_226	H50_379	H50_431	H50_453	H56_91	H56_144	H56_170	H56_176	H56_194	H56_237	H56_273	H56_301	H56_426
Taraxacum officinale hemicyclum	1	H	control	1	1	0	0	0	0	0	1	0	0	0	1	0	0	0	0	0	0	0	0	0	0	0	1	0	1	1	0	0	1	0	0	0	0	0	0	0	0	0	1	0	1	0	1	0	1
Taraxacum officinale hemicyclum	1	H	control	2	0	1	0	0	0	0	1	0	0	0	1	0	0	0	0	0	0	0	0	0	0	0	1	0	1	1	0	0	0	0	0	0	0	0	0	0	0	0	0	0	1	0	1	0	1
Taraxacum officinale hemicyclum	1	H	control	4	0	1	0	0	0	0	1	0	0	0	1	0	0	0	0	0	0	0	0	0	0	0	1	0	1	1	0	0	0	0	0	0	0	0	0	0	0	0	1	0	1	0	1	0	1
Taraxacum officinale hemicyclum	1	H	control	5	1	1	0	0	0	0	0	0	0	0	1	0	0	0	0	0	0	0	0	0	0	0	1	0	1	1	0	0	0	0	0	0	0	0	0	0	0	0	1	0	1	0	1	0	1
Taraxacum officinale hemicyclum	1	H	control	6	1	1	0	0	0	0	1	0	0	0	1	0	0	0	0	0	0	0	0	0	0	0	1	0	1	1	0	0	0	0	0	0	0	0	0	0	0	0	1	0	1	0	1	0	1
Taraxacum officinale hemicyclum	1	H	control	7	0	1	0	0	0	0	1	0	0	0	1	0	0	0	0	0	0	0	0	0	0	0	1	0	1	1	0	0	0	0	0	0	0	0	0	0	0	0	0	0	1	0	1	0	1
Taraxacum officinale hemicyclum	1	H	control	8	0	1	0	0	0	0	1	0	0	0	1	0	0	0	0	0	0	0	0	0	0	0	1	0	1	1	0	0	0	1	0	0	0	0	0	0	0	0	0	0	1	0	1	0	1
Taraxacum officinale hemicyclum	1	H	control	9	0	1	0	0	0	0	1	0	0	0	1	0	0	0	0	0	0	0	0	0	0	0	1	0	1	1	0	0	0	0	0	0	0	0	0	0	0	0	0	0	1	0	1	0	1
Taraxacum officinale hemicyclum	1	H	control	10	1	1	0	0	0	0	1	0	0	0	1	0	0	0	0	1	0	0	0	0	0	0	1	0	1	1	0	0	0	0	0	0	0	0	0	0	0	1	1	0	1	0	1	0	1
Taraxacum officinale hemicyclum	1	H	control	11	0	1	0	0	0	0	1	0	0	0	1	0	0	0	0	0	0	0	0	0	0	0	1	0	1	1	0	0	0	0	0	0	0	0	0	0	0	0	0	0	1	0	1	0	1
Taraxacum officinale hemicyclum	1	H	drought	1	1	1	0	0	0	1	1	0	0	0	1	0	0	0	0	0	0	0	0	0	0	0	1	0	1	1	0	1	0	0	0	0	0	0	0	0	0	0	1	0	0	0	1	0	1
Taraxacum officinale hemicyclum	1	H	drought	2	0	1	0	0	0	0	1	0	0	0	1	0	0	0	0	0	0	0	0	0	0	0	1	0	1	1	0	0	0	0	0	0	0	0	0	0	0	0	0	0	1	0	1	0	1
Taraxacum officinale hemicyclum	1	H	drought	4	0	1	0	0	0	0	1	0	0	0	1	0	0	0	0	0	0	0	0	0	0	1	1	0	1	1	1	0	1	0	0	0	0	0	0	0	0	0	0	0	1	0	1	0	1
Taraxacum officinale hemicyclum	1	H	drought	5	0	1	0	0	0	0	1	0	0	0	1	0	0	0	0	0	0	0	0	0	0	0	1	0	1	1	0	0	0	0	0	0	0	0	0	0	0	0	0	0	1	0	1	0	1
Taraxacum officinale hemicyclum	1	H	drought	6	1	1	0	0	0	0	1	0	0	0	1	0	0	0	0	0	0	0	0	0	0	0	1	0	1	1	0	0	1	0	0	0	0	0	0	0	0	0	1	0	1	0	1	0	1
Taraxacum officinale hemicyclum	1	H	drought	7	0	1	0	0	0	0	1	0	0	0	1	0	0	0	0	0	0	0	0	0	0	0	1	0	1	1	1	0	1	0	0	0	0	0	0	0	0	0	0	0	1	0	1	0	1
Taraxacum officinale hemicyclum	1	H	drought	8	0	1	0	0	0	0	1	0	0	0	1	0	0	0	0	0	0	0	0	0	0	0	1	0	1	1	0	0	0	0	0	0	0	0	0	0	0	0	0	0	1	0	1	0	1
Taraxacum officinale hemicyclum	1	H	drought	10	0	1	0	0	0	0	1	0	0	0	1	0	0	0	0	0	0	0	0	0	0	0	1	0	1	1	0	0	0	0	0	0	0	0	0	0	0	0	0	0	1	0	1	0	1
Taraxacum officinale hemicyclum	1	H	drought	11	0	1	0	0	0	0	1	0	0	0	1	0	0	0	0	0	0	0	0	0	0	0	1	0	1	1	0	0	0	0	0	0	0	0	0	0	0	0	0	0	1	0	1	0	1
Taraxacum officinale hemicyclum	1	H	drought	12	0	1	0	0	0	0	1	0	0	0	1	0	0	0	0	0	0	0	0	1	0	0	1	0	1	1	0	0	0	0	1	0	0	0	0	0	0	0	0	0	0	0	1	0	1
Taraxacum officinale hemicyclum	3	H	control	1	0	1	0	1	0	1	1	0	0	0	1	0	0	0	0	0	0	0	0	0	0	0	1	0	1	1	0	0	0	0	0	0	1	0	0	0	0	0	0	0	0	0	1	0	1
Taraxacum officinale hemicyclum	3	H	control	2	0	1	0	1	0	1	1	0	0	0	1	0	0	0	0	0	0	0	0	0	0	0	1	0	1	1	0	0	0	0	0	0	1	0	0	0	0	0	0	0	0	0	1	0	1
Taraxacum officinale hemicyclum	3	H	control	4	0	1	0	1	0	1	1	0	0	0	1	0	0	0	0	0	0	0	0	0	0	0	1	0	1	1	0	0	0	0	0	0	0	0	0	0	0	0	0	0	1	0	1	0	1
Taraxacum officinale hemicyclum	3	H	control	5	0	1	0	1	0	1	0	0	0	1	0	0	0	0	0	1	0	0	0	0	0	0	1	0	1	1	0	0	0	0	0	0	1	0	0	0	0	0	0	0	1	0	1	0	1
Taraxacum officinale hemicyclum	3	H	control	6	1	1	0	0	0	1	1	0	0	0	1	0	0	0	0	0	0	0	0	0	0	0	1	0	1	1	0	0	0	0	0	0	1	0	0	0	0	0	0	0	0	0	1	0	1
Taraxacum officinale hemicyclum	3	H	control	7	0	1	0	1	0	1	1	0	0	0	0	0	0	0	0	0	0	0	0	1	0	1	0	0	1	1	1	0	0	0	0	0	0	0	0	0	0	0	0	0	1	0	1	0	1
Taraxacum officinale hemicyclum	3	H	control	8	0	1	0	1	0	1	1	0	0	0	1	0	0	0	0	0	1	0	0	0	0	0	1	0	0	1	0	0	0	0	0	0	0	0	0	0	0	0	1	0	1	0	1	0	1
Taraxacum officinale hemicyclum	3	H	control	9	0	1	0	1	0	1	1	1	0	0	1	0	1	0	0	0	0	0	0	1	0	0	1	0	1	1	0	0	0	0	0	0	0	0	0	0	0	0	1	0	1	0	1	0	1
Taraxacum officinale hemicyclum	3	H	control	10	1	1	0	1	0	1	1	0	0	0	0	0	0	0	0	0	0	0	0	0	0	0	1	0	1	1	0	0	0	0	0	0	1	0	0	0	0	0	1	0	1	0	1	0	1
Taraxacum officinale hemicyclum	3	H	control	11	0	1	0	1	0	1	1	0	0	0	1	0	0	0	0	0	0	0	0	0	0	0	1	0	1	1	0	0	0	0	0	0	0	0	0	0	0	0	0	0	1	0	1	0	1
Taraxacum officinale hemicyclum	3	H	drought	1	1	1	0	1	0	1	1	0	0	0	0	0	0	0	0	0	0	0	0	0	0	0	1	0	1	1	0	1	0	0	0	0	0	0	0	0	0	0	1	0	0	0	1	0	1
Taraxacum officinale hemicyclum	3	H	drought	2	0	1	1	1	0	1	1	0	1	0	0	0	0	0	0	0	0	1	0	0	0	0	1	0	1	1	0	0	0	0	1	0	0	0	0	0	0	0	0	0	1	0	1	0	1
Taraxacum officinale hemicyclum	3	H	drought	4	0	1	0	1	0	1	0	0	0	0	1	0	0	0	0	0	0	0	0	0	0	1	1	0	1	1	0	0	0	0	0	1	1	0	0	0	0	0	0	0	1	0	1	0	1
Taraxacum officinale hemicyclum	3	H	drought	5	1	1	0	1	0	1	1	1	0	0	1	0	0	0	0	0	0	0	0	1	0	0	1	0	1	1	0	0	0	0	0	0	0	1	0	0	0	0	1	0	1	0	1	0	1
Taraxacum officinale hemicyclum	3	H	drought	6	0	1	0	0	0	1	1	0	0	0	1	0	0	0	0	0	0	0	0	1	0	0	1	0	1	1	0	0	0	0	0	0	0	0	0	0	0	0	0	0	1	0	1	0	1
Taraxacum officinale hemicyclum	3	H	drought	7	0	1	0	1	0	1	1	0	0	0	0	0	0	0	0	0	0	0	1	0	0	0	1	0	1	1	0	0	0	0	0	0	0	0	0	0	0	0	0	0	1	0	1	0	1
Taraxacum officinale hemicyclum	3	H	drought	8	0	1	0	1	0	1	1	0	0	0	1	0	1	0	0	1	0	0	0	0	0	0	1	0	1	1	0	0	0	0	0	0	0	0	0	0	0	0	0	1	1	0	1	0	1
Taraxacum officinale hemicyclum	3	H	drought	10	0	1	0	1	0	1	1	0	0	0	1	1	0	0	0	0	0	0	1	0	0	0	1	0	1	1	0	0	0	1	0	0	0	0	0	0	0	0	0	0	1	0	1	0	1
Taraxacum officinale hemicyclum	3	H	drought	11	0	1	0	1	0	1	1	0	0	0	1	0	0	0	0	0	0	0	0	0	0	0	1	0	1	1	0	0	0	0	0	0	0	0	0	0	0	0	0	0	1	0	1	0	1
Taraxacum officinale hemicyclum	3	H	drought	12	1	1	0	1	0	1	1	0	0	0	1	0	0	0	0	0	0	0	0	0	0	0	1	0	0	1	0	0	0	0	0	0	0	0	0	0	0	0	1	0	0	0	0	0	1
Taraxacum officinale hemicyclum	1	L	control	1	0	1	0	0	1	0	0	0	0	0	1	0	0	0	1	0	1	0	0	0	0	0	1	0	1	1	0	0	0	0	0	0	0	0	0	0	0	1	1	1	0	0	1	0	1
Taraxacum officinale hemicyclum	1	L	control	2	0	1	0	0	1	0	0	0	0	0	1	0	0	0	1	0	1	0	0	0	0	0	1	0	1	1	0	0	0	0	0	0	0	0	0	0	0	1	0	1	0	0	1	0	1
Taraxacum officinale hemicyclum	1	L	control	3	0	1	0	0	1	0	0	0	0	0	1	0	0	0	1	0	0	0	0	0	0	0	1	0	1	1	0	0	0	0	0	0	0	0	1	0	0	1	0	1	0	0	1	0	0
Taraxacum officinale hemicyclum	1	L	control	4	0	1	0	0	1	0	0	0	0	0	1	0	0	0	1	0	0	0	0	0	0	0	1	0	1	1	0	0	0	0	0	0	0	0	0	0	0	1	0	1	0	0	1	0	1
Taraxacum officinale hemicyclum	1	L	control	6	0	1	0	0	1	0	0	0	0	0	1	0	0	0	1	0	1	0	0	0	0	0	1	0	1	1	0	0	0	0	0	0	0	0	0	0	0	1	0	1	0	0	1	0	1
Taraxacum officinale hemicyclum	1	L	control	7	0	1	0	0	1	0	0	0	0	0	1	0	0	0	1	0	1	0	0	0	0	0	1	0	1	1	0	0	0	0	0	0	0	0	0	0	0	1	0	1	0	0	1	0	1
Taraxacum officinale hemicyclum	1	L	control	8	0	1	0	0	1	0	0	0	0	0	1	0	0	0	1	0	1	0	0	0	0	0	1	0	1	1	0	0	0	0	0	0	0	0	0	0	0	1	0	1	0	0	1	0	1
Taraxacum officinale hemicyclum	1	L	control	9	0	1	0	0	1	0	0	0	0	0	1	0	0	1	1	0	1	0	0	0	0	0	1	0	1	1	0	0	0	0	0	0	0	0	0	0	0	1	0	1	0	0	1	0	1
Taraxacum officinale hemicyclum	1	L	control	11	0	1	0	0	1	0	0	0	0	0	1	0	0	0	1	0	1	0	0	0	0	0	1	0	1	1	0	0	0	0	0	0	0	0	0	0	0	1	0	1	0	0	1	0	1
Taraxacum officinale hemicyclum	1	L	control	12	0	1	0	0	1	0	0	0	0	0	1	0	0	0	1	0	1	0	0	0	0	0	1	0	1	1	0	0	0	0	0	0	0	0	0	0	0	0	0	1	0	0	1	0	1
Taraxacum officinale hemicyclum	1	L	drought	1	0	1	0	0	1	0	0	0	0	0	1	0	0	0	1	0	1	0	0	0	0	0	1	0	1	1	0	0	0	0	0	0	0	0	0	0	0	1	0	1	0	0	1	0	1
Taraxacum officinale hemicyclum	1	L	drought	2	0	1	0	0	1	0	0	0	0	0	1	0	0	0	1	0	1	0	0	0	0	0	1	0	1	1	0	0	0	0	0	0	0	0	0	0	0	1	1	1	0	0	1	0	1
Taraxacum officinale hemicyclum	1	L	drought	3	0	1	0	0	1	0	0	0	0	0	1	0	0	0	1	0	1	0	0	0	0	0	1	0	1	1	0	0	0	0	0	0	0	0	0	0	0	1	0	1	0	0	1	0	1
Taraxacum officinale hemicyclum	1	L	drought	4	0	1	0	0	1	0	0	0	0	0	1	0	0	0	1	0	1	0	0	0	0	0	1	0	1	1	0	0	0	0	0	0	0	0	0	0	0	1	0	1	0	0	1	0	1
Taraxacum officinale hemicyclum	1	L	drought	6	0	1	0	0	1	0	0	0	0	0	1	0	0	0	1	0	1	0	0	0	0	0	1	0	1	1	0	0	0	0	0	0	0	0	0	0	0	1	0	1	0	0	1	0	1
Taraxacum officinale hemicyclum	1	L	drought	7	0	1	0	1	1	0	0	1	0	0	1	0	0	0	1	0	1	0	0	0	0	0	1	0	1	1	0	0	0	0	0	0	0	0	0	0	0	1	1	1	0	0	1	0	1
Taraxacum officinale hemicyclum	1	L	drought	8	0	1	0	0	1	0	0	0	0	0	1	0	0	0	1	0	1	0	0	0	0	0	1	0	1	1	0	0	0	0	0	0	0	0	0	0	1	1	1	1	0	0	1	0	1
Taraxacum officinale hemicyclum	1	L	drought	9	0	1	0	0	1	0	0	0	0	0	1	0	0	0	1	0	1	0	0	0	0	0	1	0	1	1	0	0	0	0	0	0	0	0	0	0	0	1	0	1	0	0	1	0	1
Taraxacum officinale hemicyclum	1	L	drought	11	0	1	0	0	1	0	0	0	0	0	1	0	0	0	1	0	1	0	0	0	0	0	1	0	1	0	0	0	0	0	0	0	0	0	0	0	0	0	0	0	0	0	0	0	0
Taraxacum officinale hemicyclum	1	L	drought	12	0	1	0	0	1	0	0	0	0	0	1	0	0	0	1	0	1	0	0	0	0	0	1	0	1	1	0	0	0	0	0	0	0	0	0	0	0	1	0	1	0	0	1	0	1
Taraxacum officinale hemicyclum	3	L	control	1	0	1	0	1	1	1	0	0	0	0	1	0	0	0	1	0	1	0	0	0	0	0	1	0	1	1	0	0	0	0	0	0	0	0	0	0	0	1	1	1	0	0	1	0	1
Taraxacum officinale hemicyclum	3	L	control	2	0	1	0	0	1	1	0	0	0	0	1	0	0	0	1	0	1	0	0	0	0	0	1	1	1	1	0	0	0	0	0	0	1	0	0	0	0	1	0	1	0	0	1	0	1
Taraxacum officinale hemicyclum	3	L	control	3	0	1	0	1	1	1	1	0	0	0	0	0	0	0	1	1	0	0	0	0	0	0	1	0	1	1	0	0	0	0	0	0	0	0	0	0	0	1	0	1	0	0	1	0	1
Taraxacum officinale hemicyclum	3	L	control	4	0	1	0	1	1	1	0	0	0	0	1	0	0	0	1	0	1	0	0	0	0	0	1	0	1	1	0	0	0	0	0	0	1	0	0	0	1	1	0	1	0	0	1	0	1
Taraxacum officinale hemicyclum	3	L	control	6	1	1	0	1	1	1	1	0	0	0	1	0	0	0	1	0	1	0	0	0	0	0	1	0	1	1	0	1	0	0	0	0	0	0	1	0	0	1	1	1	0	0	1	0	1
Taraxacum officinale hemicyclum	3	L	control	7	0	1	0	1	1	1	0	1	0	0	1	0	0	0	1	0	1	0	0	0	0	0	1	0	1	1	0	0	0	0	0	0	0	0	0	0	0	1	1	1	0	0	1	0	1
Taraxacum officinale hemicyclum	3	L	control	8	0	1	0	1	1	1	0	0	0	0	1	0	0	0	1	0	1	0	0	0	1	0	1	0	1	1	0	0	0	0	0	0	0	0	0	0	0	1	0	1	0	0	1	0	1
Taraxacum officinale hemicyclum	3	L	control	9	0	1	0	1	1	1	0	0	0	0	0	0	0	0	1	0	0	0	0	0	0	0	1	0	1	1	0	0	0	0	0	0	0	0	0	0	0	1	1	1	0	0	1	0	1
Taraxacum officinale hemicyclum	3	L	control	11	0	1	0	1	1	1	0	0	0	0	1	0	0	0	1	0	1	0	0	0	0	0	1	0	1	1	0	0	0	0	0	0	0	0	0	0	0	1	0	1	0	0	1	0	1
Taraxacum officinale hemicyclum	3	L	control	12	0	1	0	1	1	1	0	0	0	0	0	0	0	0	1	0	1	0	0	1	0	0	1	0	1	1	0	0	0	0	0	0	0	0	0	0	0	1	0	1	0	0	1	0	1
Taraxacum officinale hemicyclum	3	L	drought	1	0	1	0	1	1	1	0	0	0	0	1	0	0	0	1	0	1	0	0	0	0	0	1	0	1	1	0	0	0	0	0	0	0	0	0	0	0	1	0	1	0	0	1	0	1
Taraxacum officinale hemicyclum	3	L	drought	2	0	1	0	1	1	1	0	0	0	0	1	0	0	0	1	0	1	0	0	0	0	0	1	0	1	1	0	0	1	0	0	0	0	0	0	0	0	1	0	1	1	0	1	0	1
Taraxacum officinale hemicyclum	3	L	drought	3	0	1	0	1	1	1	1	0	0	0	0	0	0	0	1	1	1	0	0	0	0	0	1	0	1	1	0	0	0	0	0	0	0	0	0	0	0	1	1	1	0	0	1	0	1
Taraxacum officinale hemicyclum	3	L	drought	4	0	1	0	1	1	1	0	0	0	0	0	0	0	0	1	0	1	0	0	0	0	0	1	0	1	1	0	0	0	0	0	0	0	0	0	0	0	1	0	1	0	0	1	0	1
Taraxacum officinale hemicyclum	3	L	drought	6	0	1	0	1	1	1	0	0	0	0	1	0	0	0	1	0	1	0	0	0	0	0	1	0	1	1	0	0	0	0	0	0	0	0	0	0	0	1	0	1	0	0	1	0	1
Taraxacum officinale hemicyclum	3	L	drought	7	0	1	0	0	1	1	0	0	0	0	1	0	0	0	1	0	1	0	0	1	0	0	1	0	1	1	0	0	0	0	0	0	0	0	0	0	0	1	0	1	0	0	1	0	1
Taraxacum officinale hemicyclum	3	L	drought	8	0	1	0	1	1	1	0	0	0	0	1	0	0	0	1	0	1	0	0	0	0	0	1	0	1	1	0	0	0	0	0	0	0	0	0	0	0	1	0	1	0	0	1	1	1
Taraxacum officinale hemicyclum	3	L	drought	9	0	1	0	1	1	1	0	0	0	0	1	0	0	0	1	0	1	0	0	0	0	0	1	0	1	1	0	0	0	0	0	0	0	0	0	0	0	1	0	1	0	0	1	0	1
Taraxacum officinale hemicyclum	3	L	drought	11	0	1	0	1	1	1	0	0	0	1	1	0	1	0	1	0	0	0	0	0	0	0	1	0	1	1	0	0	0	0	1	0	0	0	0	0	0	1	0	1	0	0	1	0	1
Taraxacum officinale hemicyclum	3	L	drought	12	0	1	0	1	1	1	0	0	0	0	1	0	0	0	1	0	1	0	0	1	0	0	1	0	1	1	0	0	0	0	0	0	0	0	0	0	1	1	0	1	0	0	1	0	1
Taraxacum officinale hemicyclum	1	N	control	1	0	1	0	0	1	0	0	0	0	0	1	0	1	0	0	0	0	0	0	0	0	0	1	0	1	1	0	0	0	0	0	0	0	0	1	0	1	0	0	1	0	1	0	1	1
Taraxacum officinale hemicyclum	1	N	control	2	0	1	0	0	1	0	0	0	0	0	1	0	1	0	0	0	0	0	0	0	0	0	1	0	1	1	0	0	0	0	0	0	0	0	1	0	1	0	0	1	0	1	0	1	1
Taraxacum officinale hemicyclum	1	N	control	3	0	1	0	0	1	0	0	0	0	0	1	0	1	0	0	0	0	0	0	0	0	0	1	0	1	1	0	0	0	0	0	0	0	0	1	0	1	0	1	1	0	1	0	1	1
Taraxacum officinale hemicyclum	1	N	control	4	0	1	0	0	1	0	0	0	0	0	1	0	1	0	0	0	0	0	0	0	0	0	1	0	1	1	0	0	0	0	0	0	0	0	1	0	1	1	0	1	0	1	0	1	1
Taraxacum officinale hemicyclum	1	N	control	5	0	1	0	0	1	0	0	0	0	0	1	0	1	0	0	0	0	0	0	0	0	0	1	0	1	1	0	0	0	0	0	0	0	0	1	0	1	0	0	1	0	1	0	1	1
Taraxacum officinale hemicyclum	1	N	control	6	0	0	0	0	0	0	0	0	0	0	0	0	0	0	0	0	0	0	0	0	0	0	0	0	1	1	0	0	1	0	0	0	0	0	1	0	1	0	0	1	0	1	0	1	1
Taraxacum officinale hemicyclum	1	N	control	7	0	1	0	0	1	0	0	0	0	0	1	0	1	0	0	0	0	0	0	0	0	0	1	0	1	1	0	0	0	0	0	0	0	0	1	0	1	1	0	1	0	1	0	1	1
Taraxacum officinale hemicyclum	1	N	control	8	0	1	0	0	1	0	0	0	0	0	1	0	1	1	0	0	0	0	0	0	0	0	1	0	1	1	0	0	0	0	0	0	0	0	1	0	1	0	0	1	0	1	0	1	1
Taraxacum officinale hemicyclum	1	N	control	10	0	1	0	0	1	0	0	0	0	0	1	0	1	0	0	0	0	0	0	0	0	0	1	0	1	1	0	0	0	0	0	0	0	0	1	0	1	0	0	1	0	1	0	1	1
Taraxacum officinale hemicyclum	1	N	control	11	0	1	0	0	1	0	1	0	0	0	1	0	1	0	0	0	0	0	0	1	0	0	1	0	1	1	0	0	0	0	0	0	0	0	1	0	1	0	0	1	0	1	1	1	1
Taraxacum officinale hemicyclum	1	N	drought	1	0	1	0	0	1	0	0	0	0	0	1	0	1	0	0	0	0	0	0	0	0	0	1	0	1	1	0	0	0	0	0	0	0	0	1	0	1	1	0	1	0	1	0	1	1
Taraxacum officinale hemicyclum	1	N	drought	2	0	1	0	0	1	0	0	0	0	0	1	0	1	0	0	0	0	0	0	0	0	0	1	0	1	1	0	0	0	0	0	0	0	0	1	0	1	0	0	1	0	1	0	1	1
Taraxacum officinale hemicyclum	1	N	drought	4	0	1	0	0	1	0	0	0	0	0	1	0	1	0	0	0	0	0	0	0	0	0	1	0	1	1	0	0	0	0	0	0	0	0	1	0	1	0	0	1	0	1	0	1	1
Taraxacum officinale hemicyclum	1	N	drought	5	0	1	0	0	1	0	0	0	0	0	1	0	1	0	0	0	0	0	0	1	0	0	1	0	1	1	0	0	0	0	0	0	0	0	1	0	1	1	0	1	0	1	0	1	1
Taraxacum officinale hemicyclum	1	N	drought	6	0	1	0	0	1	0	0	0	0	0	1	0	1	0	0	0	0	0	0	0	0	0	1	0	1	1	0	0	0	0	0	0	0	0	1	1	1	1	1	1	0	1	0	1	1
Taraxacum officinale hemicyclum	1	N	drought	7	0	1	0	0	1	0	0	0	0	0	1	0	1	0	0	0	0	0	0	0	0	0	1	0	1	1	0	0	0	0	0	0	0	0	1	0	1	1	0	1	0	1	1	1	1
Taraxacum officinale hemicyclum	1	N	drought	8	0	1	0	1	1	0	1	0	0	0	1	0	1	0	0	1	0	0	0	1	0	0	1	1	1	1	0	0	0	0	0	0	0	0	1	0	1	0	0	1	0	1	0	1	1
Taraxacum officinale hemicyclum	1	N	drought	9	0	1	0	0	1	0	0	0	0	0	1	0	1	0	0	0	0	0	0	0	0	0	1	0	1	1	0	0	0	0	0	0	0	0	1	0	1	0	1	1	0	1	0	1	1
Taraxacum officinale hemicyclum	1	N	drought	11	0	1	0	0	1	0	0	0	0	0	1	0	1	0	0	0	0	0	0	0	0	0	1	0	1	1	0	0	0	0	0	0	0	0	1	0	1	0	0	1	0	1	0	1	1
Taraxacum officinale hemicyclum	1	N	drought	12	0	1	0	0	1	0	0	0	0	0	1	0	1	0	0	0	0	0	0	0	0	0	1	0	1	1	0	0	0	0	0	0	0	0	1	0	1	0	1	1	0	1	0	1	1
Taraxacum officinale hemicyclum	1	N	salicylic acid	1	0	1	0	0	1	0	0	0	0	0	1	0	1	0	0	0	0	0	0	0	0	0	1	0	1	1	0	0	0	0	0	0	0	0	1	0	1	0	0	1	0	0	1	0	1
Taraxacum officinale hemicyclum	1	N	salicylic acid	2	0	1	0	0	1	0	0	0	0	0	1	0	1	0	0	0	0	0	0	0	0	0	1	0	1	1	0	0	0	0	0	0	0	0	1	0	1	0	0	1	0	1	0	1	1
Taraxacum officinale hemicyclum	1	N	salicylic acid	3	0	1	0	0	1	0	0	0	0	0	1	0	1	0	0	0	0	0	0	1	0	0	1	0	1	1	0	0	0	0	0	0	0	0	1	0	1	1	0	1	0	1	0	1	1
Taraxacum officinale hemicyclum	1	N	salicylic acid	4	0	1	0	0	1	0	0	0	0	0	1	0	1	0	0	0	0	0	0	0	0	0	1	0	1	1	0	0	0	1	0	0	0	0	1	0	1	0	0	1	0	1	0	1	1
Taraxacum officinale hemicyclum	1	N	salicylic acid	6	0	1	0	0	1	0	0	0	0	0	1	0	1	0	0	0	0	0	0	0	0	0	1	0	1	1	0	0	0	0	0	0	0	0	1	0	1	1	1	1	0	1	0	1	1
Taraxacum officinale hemicyclum	1	N	salicylic acid	7	0	1	0	0	1	0	0	0	0	0	1	0	1	0	0	0	0	0	0	0	0	0	1	0	1	1	0	0	0	0	0	0	1	0	1	0	1	0	0	1	0	1	0	1	1
Taraxacum officinale hemicyclum	1	N	salicylic acid	9	0	1	0	0	1	0	1	0	0	0	1	0	1	0	0	0	0	0	0	0	0	0	1	0	1	1	0	0	0	0	0	0	0	0	1	0	1	0	1	1	0	1	0	1	1
Taraxacum officinale hemicyclum	1	N	salicylic acid	10	1	1	0	1	1	0	0	0	0	0	1	0	1	0	0	0	0	0	0	0	0	0	1	0	1	1	0	0	0	0	0	0	0	0	1	0	1	1	0	1	0	1	0	1	1
Taraxacum officinale hemicyclum	1	N	salicylic acid	11	0	1	0	0	1	0	0	0	0	0	1	0	1	0	0	0	0	0	0	0	0	0	1	0	1	1	0	0	0	0	0	0	0	0	1	0	1	0	1	1	0	1	0	1	1
Taraxacum officinale hemicyclum	1	N	salicylic acid	12	0	1	0	0	1	0	0	0	0	0	1	0	1	0	0	0	0	0	0	0	0	0	1	0	1	1	0	0	0	0	0	0	0	0	1	0	1	1	0	1	0	1	0	1	1
Taraxacum officinale hemicyclum	2	N	control	1	0	1	0	0	1	0	0	0	0	0	1	0	1	0	0	0	0	0	0	0	0	0	1	0	1	1	0	0	0	0	0	0	0	0	1	0	1	0	1	1	0	1	0	1	1
Taraxacum officinale hemicyclum	2	N	control	2	0	1	0	0	1	0	0	0	0	0	1	0	1	0	0	0	0	0	0	0	0	0	1	0	1	1	0	0	0	0	0	0	0	0	1	0	1	0	0	1	0	1	0	1	1
Taraxacum officinale hemicyclum	2	N	control	3	0	1	0	0	1	0	0	0	0	0	1	0	1	0	0	0	0	0	0	0	0	0	1	0	1	1	0	0	0	0	0	0	0	0	0	0	0	1	1	1	0	1	0	1	1
Taraxacum officinale hemicyclum	2	N	control	4	0	1	0	0	1	0	0	0	0	0	1	0	1	0	0	0	0	0	0	0	0	0	1	0	1	1	0	0	0	0	0	0	0	0	1	0	1	0	0	1	0	1	0	1	1
Taraxacum officinale hemicyclum	2	N	control	5	0	1	0	0	1	0	0	0	0	0	1	0	1	0	0	1	0	0	0	0	0	0	1	0	1	1	0	0	0	0	0	0	0	0	1	0	1	0	0	1	0	1	0	1	1
Taraxacum officinale hemicyclum	2	N	control	6	0	1	0	0	1	0	0	0	0	0	1	0	1	0	0	0	0	0	0	0	0	0	1	0	1	1	0	0	1	0	0	0	0	0	1	0	1	0	1	1	0	1	0	1	1
Taraxacum officinale hemicyclum	2	N	control	7	0	1	0	0	1	0	1	0	0	0	1	0	1	0	0	0	0	0	0	0	0	0	1	0	1	1	0	0	0	0	0	0	0	0	1	0	1	0	1	1	0	1	0	1	1
Taraxacum officinale hemicyclum	2	N	control	8	0	1	0	0	1	0	0	0	0	0	1	0	1	0	0	0	0	0	0	0	0	0	1	0	1	1	0	0	0	0	0	0	0	0	1	0	1	1	1	1	0	1	0	1	1
Taraxacum officinale hemicyclum	2	N	control	10	0	1	0	0	1	0	1	0	0	0	1	0	1	0	0	0	0	0	0	0	0	0	1	0	1	1	0	0	0	0	0	0	0	0	1	0	1	0	0	1	0	1	0	1	1
Taraxacum officinale hemicyclum	2	N	control	11	0	1	0	0	1	0	0	0	0	0	1	0	1	0	0	0	0	0	0	0	0	0	1	0	1	1	0	0	0	0	0	0	0	0	1	0	1	0	1	1	0	1	0	1	1
Taraxacum officinale hemicyclum	2	N	salicylic acid	1	0	1	0	0	0	1	0	0	0	0	1	0	1	0	0	0	0	0	0	0	0	0	0	0	1	1	0	0	0	0	0	0	0	0	1	0	1	1	1	0	0	1	0	1	1
Taraxacum officinale hemicyclum	2	N	salicylic acid	2	0	1	0	0	1	0	0	0	0	0	1	0	1	0	0	1	0	0	0	0	0	0	1	0	1	1	0	0	0	0	0	0	0	0	1	0	1	0	1	1	0	1	0	1	1
Taraxacum officinale hemicyclum	2	N	salicylic acid	3	1	1	0	1	1	0	0	0	0	0	1	0	1	0	0	0	0	0	0	0	0	0	1	0	1	1	0	0	0	0	0	0	0	0	1	1	1	0	1	1	0	1	0	1	1
Taraxacum officinale hemicyclum	2	N	salicylic acid	4	0	0	0	0	1	1	0	0	0	0	1	0	1	0	0	0	0	0	0	0	0	0	1	0	1	1	0	0	0	0	0	0	0	0	1	0	1	0	0	1	0	1	0	1	1
Taraxacum officinale hemicyclum	2	N	salicylic acid	6	1	1	0	0	1	0	0	0	0	0	1	0	1	0	0	0	0	0	0	0	0	0	1	0	1	1	0	0	0	0	0	0	0	0	1	0	1	0	1	1	0	1	0	1	1
Taraxacum officinale hemicyclum	2	N	salicylic acid	7	0	1	0	0	1	0	0	0	0	0	0	0	1	1	0	0	0	0	0	0	0	0	1	0	1	1	0	0	0	0	0	0	0	0	1	0	1	0	1	1	0	1	0	1	1
Taraxacum officinale hemicyclum	2	N	salicylic acid	9	0	1	0	0	1	0	0	0	0	0	1	0	1	0	0	0	0	0	0	0	0	0	1	0	1	1	1	0	0	0	0	0	0	0	1	0	1	0	1	1	0	1	0	1	1
Taraxacum officinale hemicyclum	2	N	salicylic acid	10	0	1	0	0	1	0	0	0	0	0	1	0	1	0	0	0	0	0	0	0	0	0	1	0	1	1	0	0	0	0	0	0	0	0	1	0	1	0	1	1	0	1	0	1	1
Taraxacum officinale hemicyclum	2	N	salicylic acid	11	0	1	0	0	1	0	0	0	0	0	1	0	1	0	0	0	0	0	0	0	0	0	1	0	1	1	0	0	0	0	0	0	0	0	1	0	1	0	1	1	0	1	0	1	1
Taraxacum officinale hemicyclum	2	N	salicylic acid	12	0	1	0	0	1	0	0	0	0	0	1	0	1	0	0	0	0	0	0	1	0	0	1	0	1	1	0	0	0	0	0	0	0	0	1	0	0	1	1	1	0	1	0	1	1
Taraxacum officinale hemicyclum	3	N	control	1	0	1	0	1	1	1	1	0	0	0	1	0	1	0	0	0	0	0	0	0	0	0	1	0	1	1	0	0	0	0	0	1	0	0	1	0	1	1	0	1	0	1	0	1	0
Taraxacum officinale hemicyclum	3	N	control	2	0	1	0	1	1	1	0	0	0	0	0	0	1	0	0	1	0	0	0	0	0	0	1	0	1	1	0	0	0	0	0	0	1	0	1	0	1	0	0	1	0	1	0	0	1
Taraxacum officinale hemicyclum	3	N	control	3	0	1	0	1	1	1	0	0	0	0	1	0	1	0	0	0	0	1	0	0	0	0	1	0	1	1	0	0	1	0	0	0	0	0	1	0	0	0	0	1	0	1	0	1	1
Taraxacum officinale hemicyclum	3	N	control	4	0	1	0	0	1	1	0	0	0	0	1	0	1	0	0	0	0	0	0	0	0	0	1	0	1	1	0	0	0	0	0	0	0	0	0	0	1	0	1	1	0	1	0	1	1
Taraxacum officinale hemicyclum	3	N	control	5	0	1	0	1	1	1	1	0	0	0	1	0	1	0	0	0	0	0	0	0	0	0	1	0	1	1	0	0	0	0	0	0	0	0	1	0	1	0	0	1	0	1	0	1	1
Taraxacum officinale hemicyclum	3	N	control	6	0	1	0	1	1	1	0	0	0	0	1	0	1	0	0	0	0	0	0	0	0	0	1	0	1	1	0	0	0	0	0	0	1	0	1	0	1	0	0	1	0	1	0	1	1
Taraxacum officinale hemicyclum	3	N	control	7	0	1	0	1	1	1	0	0	0	0	1	0	1	0	0	0	0	0	0	0	0	0	1	0	1	1	0	0	0	0	0	0	0	0	1	0	1	0	0	1	0	1	0	1	1
Taraxacum officinale hemicyclum	3	N	control	8	0	1	0	0	1	1	0	0	0	0	1	0	1	0	0	0	0	0	0	0	0	0	1	0	1	1	0	0	0	0	0	0	0	0	1	0	1	0	0	1	0	1	0	1	1
Taraxacum officinale hemicyclum	3	N	control	10	0	1	0	1	1	1	0	0	0	0	1	0	1	0	0	0	0	0	0	0	0	0	1	0	1	1	0	0	0	0	0	0	0	0	1	0	1	0	0	1	0	1	0	1	1
Taraxacum officinale hemicyclum	3	N	control	11	0	1	0	0	1	1	0	0	0	0	1	0	1	0	0	0	0	0	0	0	0	0	1	0	1	1	0	0	0	0	0	0	0	0	1	0	0	0	1	1	0	1	0	1	1
Taraxacum officinale hemicyclum	3	N	drought	1	0	1	0	0	1	1	0	0	0	0	1	0	1	0	0	1	0	0	0	0	0	0	1	0	1	1	0	0	0	0	0	0	0	0	1	0	1	0	1	1	0	1	0	1	1
Taraxacum officinale hemicyclum	3	N	drought	2	0	1	0	0	1	1	0	0	0	0	1	0	1	0	0	1	0	0	0	0	0	0	1	0	1	1	0	1	0	0	0	0	0	0	1	0	1	0	1	1	0	1	0	1	1
Taraxacum officinale hemicyclum	3	N	drought	4	0	1	0	1	1	1	0	0	0	0	0	0	1	0	0	0	0	0	0	0	0	0	1	0	1	1	0	0	0	0	0	0	0	0	1	0	1	0	0	1	0	1	0	1	1
Taraxacum officinale hemicyclum	3	N	drought	5	0	1	0	1	1	1	0	0	0	0	1	0	1	0	0	0	0	0	0	0	0	0	1	0	1	1	0	0	0	0	0	0	0	0	1	0	1	0	0	1	0	1	0	1	1
Taraxacum officinale hemicyclum	3	N	drought	6	1	1	0	1	1	1	0	0	0	0	1	0	1	0	0	1	0	0	0	0	0	0	1	0	1	1	0	0	0	0	0	1	0	0	1	0	1	1	1	1	0	1	0	1	1
Taraxacum officinale hemicyclum	3	N	drought	7	0	1	0	1	1	1	0	0	0	0	1	0	1	0	0	1	0	0	0	1	0	0	1	0	1	1	0	0	0	0	0	0	1	0	1	0	1	0	1	1	0	1	0	1	1
Taraxacum officinale hemicyclum	3	N	drought	8	0	1	0	1	1	1	0	0	0	0	1	0	1	0	0	0	0	0	0	0	0	0	1	0	1	1	0	0	0	0	0	0	0	0	0	0	1	0	0	1	0	1	0	1	1
Taraxacum officinale hemicyclum	3	N	drought	9	0	1	0	1	1	1	0	0	0	0	1	0	1	0	0	0	0	0	0	0	0	0	1	0	1	1	0	0	0	0	0	0	0	0	0	0	1	0	1	1	0	1	0	1	1
Taraxacum officinale hemicyclum	3	N	drought	11	0	1	0	0	1	1	0	0	0	0	1	0	1	0	0	0	0	0	0	1	0	0	1	0	1	1	1	0	0	0	0	0	0	0	1	0	1	0	0	1	0	1	0	1	1
Taraxacum officinale hemicyclum	3	N	drought	12	0	1	0	1	1	1	0	0	0	0	1	0	1	0	0	0	0	0	0	0	0	0	1	0	1	1	0	0	0	0	0	0	0	0	0	0	1	0	0	1	0	1	0	1	1
Taraxacum officinale hemicyclum	3	N	salicylic acid	1	0	1	0	1	0	1	0	0	0	0	0	0	1	0	0	1	0	0	0	0	0	0	0	0	1	1	0	0	0	0	0	0	0	0	1	0	1	1	0	0	0	1	0	1	1
Taraxacum officinale hemicyclum	3	N	salicylic acid	2	0	1	0	0	1	1	0	0	0	0	0	0	1	0	0	1	0	0	1	0	0	0	1	0	1	1	0	0	0	0	0	0	0	0	1	0	1	0	1	1	0	1	0	1	1
Taraxacum officinale hemicyclum	3	N	salicylic acid	3	0	1	0	1	1	1	0	0	0	0	1	0	1	0	0	0	0	0	0	1	0	0	1	0	1	1	0	0	0	0	0	0	0	0	1	1	1	0	0	1	0	1	0	1	1
Taraxacum officinale hemicyclum	3	N	salicylic acid	4	0	0	0	0	1	1	0	0	0	0	1	0	1	0	0	0	0	0	0	1	0	0	1	0	1	1	0	0	0	0	0	0	0	0	1	0	1	1	0	1	0	1	0	1	1
Taraxacum officinale hemicyclum	3	N	salicylic acid	6	0	1	0	1	1	1	0	0	1	0	1	0	1	0	0	0	0	0	0	0	0	0	1	0	1	1	0	0	0	0	0	0	0	0	0	0	1	1	0	1	0	1	0	1	1
Taraxacum officinale hemicyclum	3	N	salicylic acid	7	0	1	0	1	1	1	0	0	0	0	1	0	1	0	0	0	0	0	0	0	0	0	1	0	1	1	0	0	0	0	0	0	0	0	1	0	1	0	0	1	0	1	0	1	1
Taraxacum officinale hemicyclum	3	N	salicylic acid	9	0	1	0	1	1	1	0	0	0	0	1	0	1	0	0	0	0	0	0	0	0	0	1	0	1	1	0	0	0	0	0	0	0	0	0	0	1	0	1	1	0	1	0	1	1
Taraxacum officinale hemicyclum	3	N	salicylic acid	10	0	1	0	1	1	1	1	0	0	0	1	0	1	0	0	0	0	0	0	0	0	0	1	0	1	1	0	0	0	0	0	1	0	0	1	0	1	1	0	1	0	1	0	1	1
Taraxacum officinale hemicyclum	3	N	salicylic acid	11	0	1	0	1	1	1	0	0	0	0	1	0	1	0	0	0	0	0	0	0	0	0	1	0	1	1	0	0	0	0	0	1	0	0	1	0	1	0	1	1	0	1	0	1	1
Taraxacum officinale hemicyclum	3	N	salicylic acid	12	0	1	0	1	1	1	0	0	0	0	1	0	1	0	0	0	0	0	0	0	0	0	1	0	1	1	0	0	0	0	0	0	0	0	0	0	0	1	0	1	0	1	0	0	1
[truncated: 8 more columns]

## Sheet: T.alatum_consensus
Tracking deviations from consensus across generations
Alatum:
Colour highlighted cells
	Consensus is defined as the methylation state that was observed in plants from the control treatment in G1, for each accession separately, including only loci for which none or maximum one out of the 10 replicate plants showed a deviating marker status
	Deviation from consensus did not persist in next generation(s)
	Deviation from consensus persisted in next generation(s)
Generation	Accession	Treatment	Individual_Number	H47_103	H47_113	H47_152	H47_253	H47_424	H54_181	H54_220	H54_446	H18_114	H18_129	H18_240	H18_299	H18_351	H6_158	H6_231	H6_365	H6_408	H6_417	H50_129	H50_158	H50_199	H50_201	H50_242	H50_260	H50_267	H50_355	H50_428	H50_490	H53_111	H53_152	H53_182	H53_225	H53_228	H53_235	H53_245	H53_294	H53_321	H53_406	H53_430	H53_484	H56_176	H56_235	H56_251	H56_368	H56_387	H7_129
1	CZH	Control		1	1	0	1	1	1	0	0	0	0	0	1	0	0	0	0	0	1	0	1	1	0	0	0	1	0	1	0	0	1	0	0	0	1	0	1	0	NA	0	0	0	0	1	0	1	0
1	CZH	Control	1	1	1	0	1	1	1	0	0	0	0	0	1	0	0	0	0	0	1	0	1	1	0	0	0	1	0	1	0	1	1	0	0	0	1	0	1	0	0	0	0	0	0	1	0	1	0
3	CZH	Control	1	NA	NA	NA	NA	NA	NA	NA	NA	NA	NA	NA	NA	NA	NA	NA	NA	NA	NA	NA	NA	NA	NA	NA	NA	NA	NA	NA	NA	NA	NA	NA	NA	NA	NA	NA	NA	NA	NA	NA	NA	NA	NA	NA	NA	NA	NA
1	CZH	Control	2	1	1	0	1	1	1	0	0	0	0	0	1	0	0	1	0	1	1	0	1	1	0	0	0	1	0	1	0	0	1	0	0	0	1	0	1	0	1	0	0	0	0	1	0	1	0
3	CZH	Control	2	1	1	1	1	1	1	0	0	0	1	0	1	0	0	0	0	0	1	0	1	1	0	0	0	1	0	1	0	0	1	0	0	0	1	0	0	0	0	0	0	0	0	1	0	1	0
1	CZH	Control	3	1	1	0	1	1	1	0	0	0	0	1	1	0	0	0	0	0	1	0	1	1	0	0	0	1	0	1	1	0	1	0	0	0	1	0	1	0	1	0	0	0	0	1	0	1	0
3	CZH	Control	3	1	1	1	1	1	1	0	0	0	0	0	1	0	0	1	0	1	1	0	1	1	0	0	0	1	0	0	0	0	1	0	0	0	1	0	1	0	1	0	0	0	0	1	0	1	0
1	CZH	Control	4	NA	NA	NA	NA	NA	NA	NA	NA	NA	NA	NA	NA	NA	NA	NA	NA	NA	NA	NA	NA	NA	NA	NA	NA	NA	NA	NA	NA	NA	NA	NA	NA	NA	NA	NA	NA	NA	NA	NA	NA	NA	NA	NA	NA	NA	NA
3	CZH	Control	4	1	1	0	1	1	1	0	0	0	1	0	1	0	0	1	0	0	1	0	1	1	0	0	0	1	0	1	0	0	1	0	0	0	1	0	1	0	1	0	0	0	0	1	0	1	0
1	CZH	Control	6	1	1	0	1	1	1	0	0	0	0	0	1	0	0	0	0	0	1	0	1	1	0	0	0	1	0	1	0	0	1	0	0	0	1	0	1	0	1	0	0	0	0	1	0	1	0
3	CZH	Control	6	1	1	1	1	1	1	0	0	0	0	0	1	0	0	0	0	0	0	0	1	1	0	0	0	0	0	0	1	0	1	0	0	0	1	0	1	0	1	0	0	0	0	1	0	1	0
1	CZH	Control	7	1	1	0	1	1	1	0	0	0	0	0	1	0	0	0	0	0	1	0	1	1	0	0	0	1	0	1	0	0	1	0	0	0	1	0	1	0	0	0	0	0	0	1	0	1	0
3	CZH	Control	7	1	1	0	1	1	1	0	0	0	1	0	1	0	0	0	0	0	1	0	1	1	0	0	0	1	0	1	0	0	1	0	0	0	1	0	1	0	1	0	1	0	0	1	0	1	0
1	CZH	Control	8	1	1	0	1	1	1	0	0	0	0	0	1	0	0	0	0	0	1	0	1	1	0	0	0	1	0	1	0	0	1	0	0	0	1	0	1	0	1	0	0	0	0	1	0	1	0
3	CZH	Control	8	1	1	0	1	1	1	0	0	0	0	0	1	0	0	0	0	0	1	0	1	1	0	0	0	1	0	1	0	0	1	0	0	0	1	0	1	0	1	0	0	0	0	1	0	1	0
1	CZH	Control	9	1	1	0	1	1	1	0	0	0	0	0	1	0	0	0	0	0	1	0	1	1	0	0	0	1	0	1	0	0	1	0	0	0	1	0	1	0	1	0	0	0	0	1	0	1	0
3	CZH	Control	9	1	1	1	1	1	1	0	0	0	1	0	1	0	0	0	0	0	1	0	1	1	0	0	0	1	0	1	0	1	1	0	0	0	1	0	1	0	1	0	0	0	0	1	0	1	0
1	CZH	Control	10	1	1	0	1	1	1	0	0	0	0	0	1	0	0	0	0	0	1	0	1	1	0	0	0	1	0	1	0	0	1	0	0	0	1	0	1	0	1	0	0	0	0	1	0	1	0
3	CZH	Control	10	1	1	1	1	1	1	0	0	0	0	0	1	0	0	0	0	0	1	0	1	1	0	0	0	1	0	1	0	0	1	0	0	0	1	0	1	0	1	0	0	0	0	1	0	1	0
1	CZH	Control	11	1	1	0	1	1	1	0	0	0	0	0	1	0	0	0	0	0	1	0	1	1	0	0	0	1	0	1	0	0	1	0	0	0	1	0	0	0	1	0	0	0	0	1	0	1	0
3	CZH	Control	11	1	1	0	1	1	0	0	0	0	0	0	1	0	0	1	1	1	1	0	1	1	0	0	0	1	0	1	0	0	1	0	0	0	1	0	1	0	1	0	0	1	0	1	0	1	0
1	CZH	Drought	1	1	1	0	1	1	1	0	0	0	1	0	1	0	0	0	0	0	1	0	1	1	0	0	0	1	0	1	0	0	1	0	0	0	1	0	1	0	1	0	0	0	0	1	0	1	0
3	CZH	Drought	1	1	1	0	1	1	1	0	0	0	1	0	1	0	0	0	0	1	1	0	1	1	0	0	0	1	0	1	0	0	1	0	0	0	1	0	1	0	1	0	0	0	0	1	0	1	0
1	CZH	Drought	2	1	1	0	1	1	1	0	0	1	1	0	1	0	0	0	0	0	1	0	1	1	1	0	0	1	0	1	0	0	1	0	0	0	1	0	1	0	1	0	0	0	0	1	0	1	0
3	CZH	Drought	2	1	1	0	1	1	1	0	1	0	0	0	1	0	0	0	0	0	1	0	1	1	0	0	0	1	0	1	0	0	1	0	0	0	1	0	1	0	1	0	0	0	0	1	0	1	0
1	CZH	Drought	3	1	1	0	1	1	1	0	0	0	1	0	1	0	0	0	0	0	1	0	1	1	0	0	0	1	0	1	0	0	1	0	0	0	1	0	1	0	1	0	0	0	0	1	0	1	0
3	CZH	Drought	3	1	1	1	1	1	1	0	0	0	1	0	1	0	0	0	0	0	1	0	1	1	0	0	0	1	0	1	0	0	1	0	0	0	1	0	1	0	1	0	0	0	0	1	0	1	0
1	CZH	Drought	5	1	1	0	1	1	1	0	0	0	0	0	1	0	0	0	0	0	1	0	1	1	0	0	0	1	0	1	0	0	1	0	0	0	1	0	1	0	1	0	0	0	0	1	0	1	0
3	CZH	Drought	5	1	1	0	1	1	1	0	0	0	0	1	1	0	0	0	0	0	1	0	1	1	0	0	0	1	0	1	0	0	1	0	0	0	1	0	1	0	1	0	0	0	0	1	0	1	0
1	CZH	Drought	6	1	1	0	1	1	1	0	0	0	0	1	1	0	0	0	0	0	1	0	1	1	0	0	0	1	0	1	0	0	1	0	0	0	1	0	1	0	1	0	0	0	0	1	0	1	0
3	CZH	Drought	6	1	1	0	1	1	1	0	0	0	0	1	1	0	0	0	0	1	1	0	1	1	0	0	0	1	0	1	0	0	1	0	0	0	1	0	1	0	1	0	0	0	0	1	0	1	0
1	CZH	Drought	8	1	1	0	1	1	1	0	0	0	0	0	1	0	0	0	0	1	1	0	1	1	0	0	0	1	0	1	0	0	1	0	0	0	1	0	1	0	1	0	0	0	0	1	0	1	0
3	CZH	Drought	8	1	1	0	1	1	1	0	0	0	0	0	1	0	0	1	0	0	1	0	1	1	0	0	0	1	0	1	0	0	1	0	0	0	1	0	1	0	1	0	0	0	0	1	0	1	0
1	CZH	Drought	9	1	1	0	1	1	1	0	0	0	0	0	1	0	0	0	0	1	1	0	1	1	0	0	0	1	0	1	0	0	1	0	0	0	1	0	1	0	1	0	0	0	0	1	0	1	0
3	CZH	Drought	9	1	1	1	1	1	1	0	0	0	0	0	1	0	0	0	0	0	1	0	1	1	0	0	0	1	0	1	0	0	1	0	0	0	1	0	1	0	1	0	0	0	0	1	0	1	0
1	CZH	Drought	10	1	1	0	1	1	1	0	0	0	0	0	1	0	0	0	0	0	1	0	1	1	0	0	0	1	0	1	0	0	1	0	0	0	1	0	1	0	0	0	0	0	0	1	0	1	0
3	CZH	Drought	10	1	1	1	1	1	1	1	0	0	1	0	1	0	0	0	0	0	1	0	1	1	0	0	0	1	0	1	0	0	1	0	0	0	1	0	1	0	1	0	0	0	0	1	0	1	0
1	CZH	Drought	11	1	1	0	1	1	1	0	0	0	1	0	1	0	0	0	0	0	1	0	1	1	0	0	0	1	0	1	0	0	1	0	0	0	1	0	1	0	1	0	0	0	0	1	0	1	0
3	CZH	Drought	11	1	1	1	1	1	1	0	0	0	0	0	1	0	0	0	1	0	1	0	1	1	0	0	0	1	0	1	0	0	1	1	0	0	1	0	1	0	1	0	0	0	0	1	0	1	0
1	CZH	Drought	12	1	1	0	1	1	1	0	0	0	0	0	1	0	0	0	0	0	1	0	1	1	0	0	0	1	0	1	0	0	1	0	0	0	1	0	1	0	1	0	0	0	0	1	0	1	0
3	CZH	Drought	12	1	1	1	1	1	1	0	0	0	1	0	1	0	0	0	0	0	1	0	1	1	0	0	0	1	0	1	0	0	1	0	0	0	1	0	1	0	1	0	0	0	0	1	0	1	0
Generation	Accession	Treatment	Individual_Number	H47_103	H47_113	H47_152	H47_253	H47_424	H54_181	H54_220	H54_446	H18_114	H18_129	H18_240	H18_299	H18_351	H6_158	H6_231	H6_365	H6_408	H6_417	H50_129	H50_158	H50_199	H50_201	H50_242	H50_260	H50_267	H50_355	H50_428	H50_490	H53_111	H53_152	H53_182	H53_225	H53_228	H53_235	H53_245	H53_294	H53_321	H53_406	H53_430	H53_484	H56_176	H56_235	H56_251	H56_368	H56_387	H7_129
1	CZL	Control		0	1	0	1	1	1	0	0	1	1	1	0	0	0	0	0	NA	1	0	1	1	0	0	1	1	0	1	0	0	0	0	0	0	1	0	1	1	1	0	0	0	0	NA	0	0	0
1	CZL	Control	1	0	1	0	1	1	1	0	0	1	1	1	0	0	0	0	0	0	1	0	1	1	0	0	1	1	0	1	0	0	0	0	0	0	1	0	1	1	1	0	0	0	0	0	0	0	0
3	CZL	Control	1	0	1	0	1	1	1	0	0	1	1	1	0	0	0	0	0	0	1	0	1	1	0	0	1	1	0	1	0	0	0	0	0	0	1	0	1	1	1	0	0	0	0	1	0	0	0
1	CZL	Control	2	0	1	0	1	1	1	0	0	1	1	1	0	0	0	0	0	0	1	0	1	1	0	0	1	1	0	1	0	0	0	0	0	0	1	0	1	1	1	0	0	0	0	1	0	0	0
3	CZL	Control	2	0	1	0	1	1	1	0	0	1	1	1	0	0	0	0	0	1	0	0	1	1	0	0	0	0	0	0	0	0	0	0	0	0	1	0	1	1	1	0	0	0	0	0	0	0	0
1	CZL	Control	5	0	1	0	1	1	1	0	0	1	1	1	0	0	0	0	0	0	1	0	1	1	0	0	1	1	0	1	0	0	0	0	0	0	1	0	1	1	1	0	0	0	0	0	0	0	0
3	CZL	Control	5	0	1	0	1	1	1	0	0	1	1	1	0	0	0	0	0	1	1	0	1	1	0	0	1	1	0	1	0	0	0	0	0	0	1	0	1	1	1	0	0	0	0	1	0	0	0
1	CZL	Control	6	0	1	0	1	1	1	0	0	1	1	1	0	0	0	0	0	0	1	0	1	1	0	0	0	1	0	1	0	0	0	0	0	0	1	0	1	1	1	0	0	0	0	1	0	0	0
3	CZL	Control	6	0	1	0	1	1	1	0	0	1	1	1	0	0	0	0	0	1	1	0	1	1	0	0	0	1	0	1	0	0	0	0	0	0	1	0	1	1	1	0	0	0	0	0	0	0	0
1	CZL	Control	7	0	1	0	1	1	1	0	0	0	1	1	0	0	0	0	0	0	1	0	1	1	0	0	1	1	0	1	0	0	0	0	0	0	1	0	1	1	1	0	0	0	0	1	0	0	0
3	CZL	Control	7	0	1	0	1	1	0	0	0	0	1	1	0	0	0	0	0	0	1	0	1	1	0	0	1	1	0	1	0	0	0	0	0	0	1	0	1	1	1	0	0	0	0	0	0	0	0
1	CZL	Control	8	0	1	0	1	1	1	0	0	1	0	1	0	0	0	0	0	0	1	0	1	1	0	0	1	1	0	1	0	0	0	0	0	0	1	0	1	1	1	0	0	0	0	1	0	0	0
3	CZL	Control	8	0	1	0	1	1	1	0	0	1	0	1	0	0	0	0	0	1	1	0	1	1	0	0	1	1	0	1	0	0	0	0	0	0	1	0	1	1	1	0	0	0	0	1	0	0	0
1	CZL	Control	9	0	1	0	1	1	1	0	0	1	1	1	0	0	0	0	0	1	1	0	1	1	0	0	1	1	0	1	0	0	0	0	0	0	1	0	1	1	1	0	0	0	0	0	0	0	0
3	CZL	Control	9	0	1	0	1	1	1	0	0	1	1	1	0	0	1	0	0	0	1	1	1	1	0	0	1	1	0	1	0	0	0	0	0	0	1	0	1	1	1	1	0	0	0	0	0	0	0
1	CZL	Control	10	0	1	0	1	1	1	0	0	1	1	1	0	0	0	0	0	0	1	0	1	1	0	0	1	1	0	1	0	0	0	0	0	0	1	0	1	1	1	0	0	0	0	1	0	0	0
3	CZL	Control	10	0	1	0	1	1	1	0	0	1	0	1	0	0	0	0	0	0	1	0	1	1	0	0	1	1	0	1	1	0	0	0	0	0	1	0	1	1	1	0	0	0	0	0	0	0	0
1	CZL	Control	11	0	1	0	1	1	1	0	0	1	1	1	0	0	0	0	0	0	1	0	1	1	0	0	1	1	0	1	0	0	0	0	0	0	1	0	1	1	1	0	0	0	0	0	0	0	0
3	CZL	Control	11	NA	NA	NA	NA	NA	NA	NA	NA	NA	NA	NA	NA	NA	NA	NA	NA	NA	NA	NA	NA	NA	NA	NA	NA	NA	NA	NA	NA	NA	NA	NA	NA	NA	NA	NA	NA	NA	NA	NA	NA	NA	NA	NA	NA	NA	NA
1	CZL	Control	12	0	1	0	1	1	1	0	0	1	1	1	0	0	0	0	0	1	1	0	1	1	0	0	1	1	0	1	0	0	0	0	0	0	1	0	1	1	1	0	0	0	0	1	0	0	0
3	CZL	Control	12	0	1	0	1	1	1	0	0	1	1	1	0	0	0	0	0	0	1	0	1	1	0	0	0	1	0	1	0	0	0	0	0	0	1	0	1	0	1	0	0	0	0	1	0	0	1
1	CZL	Drought	1	0	1	0	1	1	1	0	0	1	1	1	0	0	0	0	0	0	1	0	1	1	0	0	1	1	0	1	0	0	0	0	0	0	1	0	1	1	1	0	0	0	0	0	0	0	0
3	CZL	Drought	1	0	1	0	1	1	1	0	0	1	0	1	0	0	0	0	0	0	1	0	1	1	0	0	1	1	0	1	0	0	0	0	0	0	1	0	1	1	1	0	0	0	0	1	0	0	0
1	CZL	Drought	3	0	1	0	1	1	1	0	0	1	1	1	0	0	0	0	0	0	1	0	1	1	0	0	1	1	0	1	0	0	0	0	0	0	1	0	1	1	1	0	0	0	0	0	0	0	0
3	CZL	Drought	3	0	1	0	1	1	1	0	0	1	1	1	0	0	0	0	0	0	1	0	1	1	0	0	1	1	0	1	0	0	0	0	0	0	1	0	1	1	1	0	0	0	0	1	0	0	0
1	CZL	Drought	4	0	1	0	1	1	1	0	0	1	1	1	0	0	0	0	0	0	1	0	1	1	0	0	1	1	0	1	0	0	0	0	0	0	1	0	1	1	0	0	0	0	0	1	0	0	0
3	CZL	Drought	4	0	1	0	1	1	1	1	0	1	1	1	0	0	0	0	0	0	1	0	1	1	0	0	1	1	0	1	0	0	0	0	0	1	1	0	1	1	1	0	0	0	1	1	0	0	0
1	CZL	Drought	5	0	1	0	1	1	1	0	0	1	0	1	0	0	0	1	0	1	1	0	1	1	0	0	1	1	0	1	0	0	0	0	0	0	1	0	1	1	1	0	0	0	0	0	0	0	0
3	CZL	Drought	5	0	1	0	1	1	1	1	0	1	0	1	0	0	0	0	0	1	1	0	1	1	0	0	1	1	0	1	0	0	0	0	0	0	1	0	1	1	1	0	0	0	0	0	0	0	0
1	CZL	Drought	6	0	1	0	1	1	1	0	0	1	1	1	0	0	0	0	0	1	1	0	1	1	0	0	1	1	0	1	0	0	0	0	0	0	1	0	1	1	1	0	0	0	0	0	0	0	0
3	CZL	Drought	6	0	1	0	1	1	1	0	0	1	1	1	0	0	0	0	0	0	1	0	1	1	0	0	1	1	0	1	1	0	0	0	0	0	1	0	1	1	1	0	0	0	0	0	0	0	0
1	CZL	Drought	8	0	1	0	1	1	1	0	0	1	1	1	0	0	0	0	0	0	1	0	1	1	0	0	1	1	0	1	0	0	0	0	0	0	1	0	1	1	1	0	0	0	0	1	0	0	0
3	CZL	Drought	8	0	1	0	1	1	1	0	1	1	1	1	0	0	1	0	0	0	1	1	1	1	0	0	1	1	0	1	0	0	0	0	0	0	1	1	1	1	1	0	0	0	0	0	0	0	0
1	CZL	Drought	9	0	1	0	1	1	1	0	0	1	1	1	0	0	0	0	0	0	1	0	1	1	0	0	1	1	0	1	0	0	0	0	0	0	1	0	1	1	1	0	0	0	0	0	0	0	0
3	CZL	Drought	9	0	1	0	1	1	1	0	0	1	1	1	0	0	0	0	0	0	1	0	1	1	0	0	1	1	0	1	0	0	0	0	0	0	1	0	1	1	1	0	0	0	0	1	0	0	0
1	CZL	Drought	10	0	1	0	1	1	1	0	0	1	1	1	0	0	0	0	0	0	1	0	1	1	0	0	1	1	0	1	0	0	0	0	0	0	1	0	1	1	0	0	0	0	0	0	0	0	0
3	CZL	Drought	10	0	1	0	1	1	1	1	0	1	1	1	0	0	0	0	0	0	1	0	1	1	0	1	0	1	0	1	0	0	0	0	0	1	1	0	1	1	1	0	0	0	0	0	0	0	0
1	CZL	Drought	11	0	1	0	1	1	1	0	0	1	1	1	0	0	0	0	0	0	1	0	1	1	0	0	1	1	0	1	0	0	0	0	0	0	1	0	1	1	1	0	0	0	0	0	0	0	0
3	CZL	Drought	11	0	1	0	1	1	1	0	0	1	1	1	0	0	0	0	0	0	1	0	1	1	0	0	1	1	0	1	0	0	0	0	0	0	1	0	1	1	1	0	0	0	0	0	0	0	0
1	CZL	Drought	12	0	1	0	1	1	1	0	0	1	1	1	0	1	0	0	0	0	1	0	1	1	0	0	1	1	0	1	0	0	0	0	0	0	1	0	1	1	1	0	0	0	0	1	0	0	0
3	CZL	Drought	12	0	1	0	1	1	1	0	0	1	1	1	0	0	0	0	0	0	1	0	1	1	0	0	1	1	0	1	0	0	0	0	0	0	1	0	1	1	1	0	0	0	0	0	0	0	0
Generation	Accession	Treatment	Individual_Number	H47_103	H47_113	H47_152	H47_253	H47_424	H54_181	H54_220	H54_446	H18_114	H18_129	H18_240	H18_299	H18_351	H6_158	H6_231	H6_365	H6_408	H6_417	H50_129	H50_158	H50_199	H50_201	H50_242	H50_260	H50_267	H50_355	H50_428	H50_490	H53_111	H53_152	H53_182	H53_225	H53_228	H53_235	H53_245	H53_294	H53_321	H53_406	H53_430	H53_484	H56_176	H56_235	H56_251	H56_368	H56_387	H7_129
1	FI	Control		1	0	NA	0	1	1	0	0	0	1	0	0	0	0	0	0	NA	1	0	1	1	0	0	0	1	0	1	0	0	0	0	0	0	1	0	0	1	1	0	0	0	0	1	0	1	0
1	FI	Control	1	1	0	0	0	1	1	0	0	0	1	0	0	0	0	0	0	0	1	0	1	1	0	1	0	1	0	1	0	0	0	0	0	0	1	1	0	1	0	0	0	0	0	1	0	1	0
2	FI	Control	1	1	0	0	0	1	1	1	0	0	1	0	0	0	0	0	0	0	1	0	1	1	0	0	0	1	0	1	0	0	0	0	0	0	1	0	0	1	1	0	0	0	0	1	0	1	0
3	FI	Control	1	1	0	0	0	1	1	0	0	0	1	0	0	0	0	0	0	0	1	0	1	1	0	0	0	1	0	1	0	0	0	0	0	0	1	0	0	1	1	0	0	0	0	1	0	1	0
1	FI	Control	2	1	0	0	0	1	1	0	0	0	1	0	0	0	0	0	0	0	1	0	1	1	0	0	0	1	0	1	0	0	0	0	0	0	1	0	0	1	1	0	0	0	0	1	0	1	0
2	FI	Control	2	1	1	0	0	1	1	0	0	0	1	0	0	0	0	0	0	0	1	0	1	1	0	0	0	1	0	1	0	0	0	0	0	0	1	0	0	1	1	0	0	0	0	1	0	1	0
3	FI	Control	2	1	0	1	0	1	1	1	0	0	1	0	0	0	0	0	0	0	1	0	1	1	0	0	0	1	0	1	0	0	0	0	0	0	1	0	0	1	1	0	0	0	0	1	0	1	0
1	FI	Control	3	1	0	1	0	1	1	0	0	0	1	1	0	0	0	0	0	1	1	0	1	1	0	0	0	1	0	1	0	0	0	0	0	0	1	0	0	1	1	0	0	0	0	1	0	1	0
2	FI	Control	3	1	0	1	0	1	1	0	0	0	1	0	0	0	0	0	0	0	1	0	1	1	0	0	0	1	0	1	0	0	0	0	0	0	1	0	0	1	1	0	0	0	0	1	0	1	0
3	FI	Control	3	1	1	0	0	1	1	0	0	0	1	0	0	0	0	0	0	0	1	0	1	1	0	0	0	1	0	1	0	0	0	0	0	0	1	0	0	1	1	0	0	0	0	1	0	1	0
1	FI	Control	5	1	0	1	0	1	1	1	0	0	1	0	0	0	0	0	0	1	1	0	1	1	0	0	0	1	0	1	0	0	0	0	1	0	1	0	0	1	1	0	0	0	0	1	0	1	0
2	FI	Control	5	1	0	1	0	1	1	1	0	0	1	0	0	0	0	0	0	0	1	0	1	1	0	0	0	1	0	1	0	0	0	0	1	0	1	0	0	1	1	0	0	0	0	1	0	1	0
3	FI	Control	5	1	0	0	0	1	1	0	0	0	1	0	0	0	0	0	0	0	1	0	1	1	0	0	0	1	0	1	0	0	0	0	0	0	1	0	0	1	1	0	0	0	0	1	0	1	0
1	FI	Control	6	1	0	1	0	1	1	0	0	0	1	0	0	0	0	0	0	0	1	0	1	1	0	0	0	1	0	1	0	0	0	0	0	0	1	0	0	1	1	0	0	0	0	1	0	1	0
2	FI	Control	6	1	0	1	0	1	1	0	0	0	1	0	0	0	0	0	0	0	1	0	1	1	0	0	0	1	1	1	0	0	0	0	0	0	1	0	0	1	1	0	0	0	0	1	0	1	0
3	FI	Control	6	1	0	0	0	1	1	0	0	0	1	0	0	0	0	0	0	1	1	0	1	1	0	0	0	1	1	1	0	0	0	0	0	0	1	0	0	1	1	0	0	0	0	1	0	1	0
1	FI	Control	7	1	0	1	0	1	1	0	0	0	1	0	0	0	0	0	0	1	1	0	1	1	1	0	0	1	0	1	0	0	0	0	0	0	1	0	0	1	1	0	0	0	0	1	0	1	0
2	FI	Control	7	1	0	1	0	1	1	0	0	0	1	0	0	0	0	0	0	0	1	0	1	1	1	0	0	1	0	1	0	0	1	0	0	0	1	0	0	1	1	0	0	0	0	1	0	1	0
3	FI	Control	7	1	0	1	0	1	1	0	0	0	1	0	0	0	0	0	0	0	1	0	1	1	1	0	0	1	0	1	0	0	0	0	0	0	1	0	0	1	1	0	0	0	0	1	0	1	0
1	FI	Control	8	1	0	1	0	1	1	0	0	0	1	0	0	0	0	0	0	0	1	0	1	1	0	0	0	1	0	1	0	0	0	0	0	0	1	0	0	1	1	0	0	0	0	1	0	1	0
2	FI	Control	8	1	0	1	0	1	1	0	0	0	1	1	0	0	0	1	0	0	1	0	1	1	0	0	0	1	0	1	0	0	0	0	0	0	1	0	0	1	1	0	0	0	0	1	0	1	0
3	FI	Control	8	1	0	0	0	1	1	0	0	0	1	0	0	0	0	0	0	0	1	0	1	1	0	0	0	1	0	1	0	0	0	0	0	0	1	0	1	1	1	0	0	0	0	1	1	1	0
1	FI	Control	9	1	0	1	0	1	1	0	0	0	1	0	0	0	0	0	0	0	1	0	1	1	0	0	0	1	0	1	0	0	0	0	0	0	1	0	0	1	1	0	0	0	0	1	0	1	0
2	FI	Control	9	1	0	0	0	1	1	0	0	0	1	0	0	0	0	0	0	0	1	0	1	1	0	0	0	1	0	1	0	0	0	0	0	0	1	0	0	1	1	0	0	0	0	1	0	1	0
3	FI	Control	9	1	0	1	0	1	1	0	0	0	1	0	0	0	0	0	0	0	1	0	1	1	0	0	0	0	0	1	0	0	0	0	0	0	1	0	0	1	0	0	0	0	0	1	0	1	0
1	FI	Control	10	1	0	0	0	1	1	0	0	0	1	0	0	0	0	0	0	0	1	0	1	1	0	0	0	1	0	1	0	0	0	0	0	0	1	0	0	1	1	0	0	0	0	1	0	1	0
2	FI	Control	10	1	0	1	0	1	1	0	0	0	1	0	0	0	0	1	0	0	1	0	1	1	0	0	0	1	0	1	0	0	0	0	0	0	1	0	0	1	1	0	0	0	0	1	0	1	1
3	FI	Control	10	1	0	1	0	1	1	0	0	0	1	0	0	0	0	0	0	0	1	0	1	1	0	0	0	1	0	1	0	0	0	0	0	0	1	0	0	1	1	0	0	0	0	1	0	1	0
1	FI	Control	11	1	0	1	0	1	1	0	0	0	1	0	0	0	0	0	0	0	1	0	1	1	0	0	0	1	0	1	0	0	0	0	0	0	1	0	0	1	1	0	0	0	0	1	0	1	0
2	FI	Control	11	1	0	1	0	0	1	0	0	0	1	0	0	0	0	0	0	0	1	0	1	1	0	0	0	1	0	1	0	0	0	0	0	0	1	0	0	1	1	0	0	0	0	1	0	1	0
3	FI	Control	11	1	0	0	0	1	1	0	0	0	1	0	0	0	0	1	0	0	1	0	1	1	0	0	0	0	0	1	0	0	0	0	0	0	1	0	0	1	1	0	0	0	0	1	0	1	0
1	FI	Drought	1	1	0	1	0	1	1	0	0	0	1	0	0	0	0	0	0	0	1	1	1	1	0	0	0	1	0	1	0	0	0	0	0	0	1	0	0	1	1	0	0	0	0	1	0	1	0
3	FI	Drought	1	1	0	0	0	1	1	0	0	0	1	0	0	0	0	0	0	0	1	1	1	1	0	0	0	1	0	1	0	0	0	0	0	0	1	0	0	1	1	0	0	0	0	1	0	1	0
1	FI	Drought	2	1	0	0	0	1	1	0	0	0	1	0	0	0	0	0	0	0	1	0	1	1	0	0	0	1	0	1	0	0	0	0	0	0	1	0	0	1	1	0	0	0	0	1	0	1	0
3	FI	Drought	2	1	0	0	0	1	1	0	0	0	1	0	0	0	0	0	0	1	1	0	1	1	0	0	0	1	0	1	0	1	0	0	0	0	1	0	0	1	1	0	0	0	0	1	1	1	0
1	FI	Drought	3	1	0	1	0	1	1	0	0	0	1	0	0	0	0	0	0	0	1	0	0	1	0	0	0	1	0	1	0	0	0	0	0	0	1	0	0	1	1	0	0	0	0	1	1	1	0
3	FI	Drought	3	1	0	1	0	1	1	0	0	0	1	0	0	0	0	0	0	0	1	0	0	1	0	0	0	1	0	1	0	0	0	0	0	0	1	0	0	1	1	0	0	0	0	1	0	1	0
1	FI	Drought	4	1	0	0	0	1	1	0	0	0	1	0	0	0	0	0	0	0	1	1	1	1	0	0	0	1	0	1	0	0	0	0	0	0	1	0	0	1	1	0	0	0	0	1	0	1	0
3	FI	Drought	4	1	0	0	0	1	1	0	0	0	1	0	0	0	0	0	0	0	1	0	1	1	0	0	0	1	0	1	0	0	0	0	0	0	1	0	0	1	1	0	0	0	0	1	0	1	0
1	FI	Drought	5	1	0	1	0	1	1	0	0	0	1	0	0	0	0	0	0	0	1	0	1	1	0	0	0	1	0	1	0	0	0	0	0	0	1	0	0	1	1	0	0	0	0	1	0	1	0
3	FI	Drought	5	1	0	1	0	1	1	0	0	0	1	0	0	0	0	0	0	0	1	0	1	1	0	0	0	1	0	1	0	0	1	0	0	0	1	0	0	1	1	0	0	0	0	1	0	1	0
1	FI	Drought	6	1	0	1	0	0	1	0	0	0	1	0	0	0	0	0	0	0	1	0	1	1	0	0	0	1	0	1	0	0	0	0	0	0	1	0	0	1	1	0	0	0	0	1	0	1	0
3	FI	Drought	6	1	0	1	0	0	1	0	0	0	1	0	0	0	0	0	0	0	1	0	1	1	0	0	0	1	0	1	0	0	0	0	0	0	1	0	0	1	1	0	0	0	0	1	0	1	1
1	FI	Drought	7	1	0	0	0	1	1	0	0	0	1	0	0	0	0	0	0	0	1	0	1	1	0	0	0	1	0	1	0	0	0	0	0	0	1	0	0	1	1	0	0	0	0	1	0	1	0
3	FI	Drought	7	1	0	0	0	1	1	0	0	0	1	0	0	0	1	0	0	1	1	0	1	1	0	0	0	1	0	1	0	0	0	0	0	0	1	0	0	1	1	0	0	0	0	1	0	1	0
1	FI	Drought	8	1	0	1	0	1	1	0	0	0	1	0	0	0	0	0	0	0	1	0	1	1	0	0	0	1	0	1	0	0	0	0	0	0	1	0	0	1	1	0	0	0	0	1	0	1	0
3	FI	Drought	8	1	0	0	0	1	1	0	0	0	1	0	0	0	0	0	0	0	1	0	1	1	0	0	0	1	0	1	0	0	0	0	0	0	1	0	0	1	1	0	0	0	0	1	0	1	0
1	FI	Drought	10	1	0	0	0	1	1	0	0	0	1	0	0	0	0	0	0	0	1	0	1	1	0	0	0	1	0	1	0	0	1	0	0	0	1	0	1	1	1	0	0	0	0	1	1	1	0
3	FI	Drought	10	1	0	1	0	1	1	0	0	0	1	0	0	0	1	0	0	0	1	0	1	0	0	0	0	1	0	1	0	0	0	0	0	0	1	0	1	1	1	0	0	0	0	1	0	1	0
1	FI	Drought	12	1	0	1	0	1	1	0	0	0	1	0	0	0	0	0	0	0	1	0	1	1	0	0	0	1	0	1	0	0	0	0	0	0	1	0	0	1	1	0	0	0	0	1	0	1	0
3	FI	Drought	12	1	0	1	0	1	1	0	0	0	1	1	0	0	0	0	0	0	1	0	1	1	0	0	0	1	0	1	0	0	1	0	0	0	1	0	0	1	1	0	0	0	0	1	0	1	0
1	FI	Salicylic acid	1	1	1	0	0	1	1	0	0	0	1	0	0	0	0	0	0	0	1	0	1	1	0	0	0	1	0	1	0	0	0	0	0	0	1	0	0	1	1	0	0	0	0	1	0	1	0
2	FI	Salicylic acid	1	1	1	0	0	1	1	0	0	0	1	0	0	0	0	0	0	0	1	0	1	1	0	0	0	1	0	1	0	1	0	0	0	0	1	0	0	1	1	0	0	0	0	1	0	1	0
3	FI	Salicylic acid	1	1	1	0	0	1	1	0	0	0	1	0	0	0	0	0	0	0	1	0	1	1	0	0	0	1	0	1	0	0	0	0	0	1	1	0	0	1	1	0	0	0	0	1	0	1	0
1	FI	Salicylic acid	2	1	0	0	0	1	1	0	0	0	1	0	0	0	0	0	0	0	1	0	1	1	0	0	0	1	0	1	0	0	0	0	0	0	1	0	0	1	1	0	0	0	0	1	0	1	0
2	FI	Salicylic acid	2	1	0	0	0	1	1	0	0	0	1	0	0	0	0	1	0	0	1	0	1	0	0	0	0	1	0	1	0	0	0	0	0	0	0	0	0	1	1	0	0	0	0	1	0	1	0
3	FI	Salicylic acid	2	1	0	1	0	1	1	0	0	0	1	0	0	0	0	0	0	0	1	0	1	0	1	0	0	1	0	1	0	1	0	0	0	0	1	0	0	1	1	0	0	0	0	1	0	1	0
1	FI	Salicylic acid	3	1	0	1	0	1	1	0	0	0	1	0	0	0	0	0	0	1	1	0	1	1	0	0	0	1	0	1	0	0	1	0	0	0	1	0	0	1	1	0	0	0	0	1	0	1	0
2	FI	Salicylic acid	3	1	0	0	0	1	1	1	0	0	1	0	0	0	0	0	0	0	1	0	1	1	0	0	0	1	0	1	0	0	0	0	0	0	1	0	0	1	1	0	0	0	0	1	0	1	0
3	FI	Salicylic acid	3	1	0	0	0	1	1	0	0	0	1	0	0	0	0	0	0	0	1	0	1	1	0	0	0	1	0	1	0	0	0	0	0	1	1	0	0	1	1	0	0	0	0	1	0	1	0
1	FI	Salicylic acid	4	1	0	0	0	1	0	0	0	0	1	0	0	0	0	0	0	0	1	0	1	1	0	0	0	1	0	1	0	0	0	0	0	0	1	0	0	1	1	0	0	0	0	1	0	1	1
2	FI	Salicylic acid	4	1	0	1	0	1	1	1	0	0	1	1	0	0	0	1	0	0	1	0	1	0	0	0	0	1	0	1	0	0	0	0	0	0	1	0	0	1	1	0	0	0	0	1	0	1	0
3	FI	Salicylic acid	4	1	0	1	0	1	1	0	0	0	1	0	0	0	0	1	0	0	1	0	1	1	0	0	0	1	0	1	1	0	0	0	0	0	1	0	0	1	1	0	0	0	0	1	1	1	0
1	FI	Salicylic acid	5	1	0	1	0	1	1	0	0	0	1	0	0	0	0	0	0	0	1	0	1	1	0	0	0	1	0	1	0	0	0	0	0	0	1	0	0	1	1	0	0	0	0	1	0	1	0
2	FI	Salicylic acid	5	1	0	1	0	1	1	0	0	0	1	0	0	0	0	0	0	0	1	0	1	0	0	0	0	1	0	1	0	0	1	0	0	0	1	0	0	1	1	0	0	0	0	1	0	1	0
3	FI	Salicylic acid	5	1	0	0	0	1	1	0	0	0	1	0	0	0	0	0	0	0	1	0	1	0	0	1	0	1	0	1	0	0	0	0	0	0	1	0	0	1	1	0	0	0	0	1	0	1	0
1	FI	Salicylic acid	6	1	0	1	0	1	1	0	0	0	1	0	0	0	0	0	0	0	1	0	1	1	0	0	0	1	0	1	0	0	0	0	0	0	1	0	0	1	0	0	0	0	0	1	0	1	0
2	FI	Salicylic acid	6	1	0	1	0	1	1	0	0	0	1	0	0	0	0	1	0	0	1	0	1	1	0	0	0	1	0	1	0	0	0	0	0	0	1	0	0	1	1	0	0	0	0	1	0	1	1
3	FI	Salicylic acid	6	1	0	0	0	1	1	0	0	0	1	0	0	0	0	0	0	0	1	0	1	1	0	0	0	1	0	1	0	0	0	0	0	0	1	0	1	1	1	0	0	0	0	1	0	1	1
1	FI	Salicylic acid	9	1	0	0	0	1	1	0	0	0	1	0	0	0	0	0	0	0	1	0	1	1	0	0	0	1	0	1	0	0	0	0	0	0	1	0	0	1	1	0	0	0	0	1	0	1	0
2	FI	Salicylic acid	9	1	0	1	0	1	1	1	0	0	1	0	0	0	0	0	0	0	0	0	1	1	0	0	0	0	0	0	0	0	0	0	0	0	0	0	0	1	1	0	0	0	0	1	0	1	0
3	FI	Salicylic acid	9	1	0	0	0	1	1	0	0	0	1	0	0	0	0	0	0	0	0	0	1	1	0	1	0	0	0	0	0	0	0	1	0	0	1	0	0	1	1	0	0	0	0	1	0	1	0
1	FI	Salicylic acid	10	1	0	0	0	1	1	0	0	0	1	0	0	0	0	0	0	0	1	0	1	1	0	0	0	1	0	1	0	0	0	0	0	0	1	0	0	1	1	0	0	0	0	1	0	1	0
2	FI	Salicylic acid	10	1	1	0	0	1	1	0	0	0	1	0	0	0	0	0	0	0	1	0	1	1	0	0	0	1	0	1	0	1	0	0	0	0	1	0	0	1	1	0	0	0	0	1	0	1	0
3	FI	Salicylic acid	10	1	1	0	0	1	1	0	0	0	1	0	0	0	0	0	0	0	1	0	1	1	0	0	0	1	0	1	0	0	0	0	0	0	1	0	0	1	1	0	0	0	0	1	0	1	0
1	FI	Salicylic acid	11	1	0	0	0	1	1	0	0	0	1	0	0	0	0	0	0	0	1	0	1	1	0	0	0	1	0	1	0	0	0	0	0	0	1	0	0	1	1	0	0	0	0	1	0	1	0
2	FI	Salicylic acid	11	1	0	1	0	1	1	1	0	0	1	0	0	0	0	0	0	0	1	0	1	1	0	0	0	1	0	1	0	0	1	0	0	0	1	0	0	1	1	0	0	0	0	1	0	1	0
3	FI	Salicylic acid	11	1	0	1	0	1	1	0	0	0	1	0	0	0	0	0	0	0	1	0	1	1	0	0	0	1	0	1	0	0	1	0	0	0	1	0	0	1	1	0	0	0	0	1	0	1	0
1	FI	Salicylic acid	12	1	0	1	0	1	1	0	0	0	1	0	0	0	0	0	0	0	1	0	1	1	0	0	0	1	0	1	0	0	0	0	0	0	1	0	0	1	1	0	0	0	0	1	0	1	0
2	FI	Salicylic acid	12	1	0	1	0	1	1	0	0	0	1	0	0	0	0	0	0	0	1	0	1	1	0	0	0	1	0	1	0	0	0	0	0	0	1	0	0	1	1	0	0	0	0	1	0	1	0
3	FI	Salicylic acid	12	1	0	0	0	1	1	0	0	0	1	0	0	0	0	0	0	1	1	0	1	1	0	0	0	1	0	1	0	0	0	0	0	0	1	0	0	1	1	0	0	0	0	1	0	1	0
[truncated: 3 more columns]

## Sheet: T.hemicyclum_consensus
Tracking deviations from consensus across generations
Hemicyclum:
Colour highlighted cells
	Consensus is defined as the methylation state that was observed in plants from the control treatment in G1, for each accession separately, including only loci for which none or maximum one out of the 10 replicate plants showed a deviating marker status
	Deviation from consensus did not persist in next generation(s)
	Deviation from consensus persisted in next generation(s)
Generation	Accession	Treatment	Individual_Number	H47_152	H47_179	H47_206	H47_284	H47_374	H47_453	H54_135	H54_149	H54_155	H54_215	H54_218	H54_304	H18_114	H18_164	H18_222	H18_283	H18_318	H18_367	H6_149	H6_230	H6_259	H6_365	H6_464	H6_493	H50_101	H50_206	H50_354	H50_390	H50_490	H50_111	H50_139	H50_159	H50_226	H50_379	H50_431	H50_453	H56_91	H56_144	H56_170	H56_176	H56_194	H56_237	H56_273	H56_301	H56_426	H7_120
1	CZH	Control		NA	1	0	0	0	0	1	0	0	0	1	0	0	0	0	0	0	0	0	0	0	0	1	0	1	1	0	0	0	0	0	0	0	0	0	0	0	0	NA	0	1	0	1	0	1	0
1	CZH	Control	1	1	0	0	0	0	0	1	0	0	0	1	0	0	0	0	0	0	0	0	0	0	0	1	0	1	1	0	0	1	0	0	0	0	0	0	0	0	0	1	0	1	0	1	0	1	0
3	CZH	Control	1	0	1	0	1	0	1	1	0	0	0	1	0	0	0	0	0	0	0	0	0	0	0	1	0	1	1	0	0	0	0	0	0	1	0	0	0	0	0	0	0	0	0	1	0	1	0
1	CZH	Control	2	0	1	0	0	0	0	1	0	0	0	1	0	0	0	0	0	0	0	0	0	0	0	1	0	1	1	0	0	0	0	0	0	0	0	0	0	0	0	0	0	1	0	1	0	1	0
3	CZH	Control	2	0	1	0	1	0	1	1	0	0	0	1	0	0	0	0	0	0	0	0	0	0	0	1	0	1	1	0	0	0	0	0	0	1	0	0	0	0	0	0	0	0	0	1	0	1	0
1	CZH	Control	4	0	1	0	0	0	0	1	0	0	0	1	0	0	0	0	0	0	0	0	0	0	0	1	0	1	1	0	0	0	0	0	0	0	0	0	0	0	0	1	0	1	0	1	0	1	0
3	CZH	Control	4	0	1	0	1	0	1	1	0	0	0	1	0	0	0	0	0	0	0	0	0	0	0	1	0	1	1	0	0	0	0	0	0	0	0	0	0	0	0	0	0	1	0	1	0	1	0
1	CZH	Control	5	1	1	0	0	0	0	0	0	0	0	1	0	0	0	0	0	0	0	0	0	0	0	1	0	1	1	0	0	0	0	0	0	0	0	0	0	0	0	1	0	1	0	1	0	1	0
3	CZH	Control	5	0	1	0	1	0	1	0	0	0	1	0	0	0	0	0	1	0	0	0	0	0	0	1	0	1	1	0	0	0	0	0	0	1	0	0	0	0	0	0	0	1	0	1	0	1	0
1	CZH	Control	6	1	1	0	0	0	0	1	0	0	0	1	0	0	0	0	0	0	0	0	0	0	0	1	0	1	1	0	0	0	0	0	0	0	0	0	0	0	0	1	0	1	0	1	0	1	0
3	CZH	Control	6	1	1	0	0	0	1	1	0	0	0	1	0	0	0	0	0	0	0	0	0	0	0	1	0	1	1	0	0	0	0	0	0	1	0	0	0	0	0	0	0	0	0	1	0	1	0
1	CZH	Control	7	0	1	0	0	0	0	1	0	0	0	1	0	0	0	0	0	0	0	0	0	0	0	1	0	1	1	0	0	0	0	0	0	0	0	0	0	0	0	0	0	1	0	1	0	1	0
3	CZH	Control	7	0	1	0	1	0	1	1	0	0	0	0	0	0	0	0	0	0	0	0	1	0	1	0	0	1	1	1	0	0	0	0	0	0	0	0	0	0	0	0	0	1	0	1	0	1	0
1	CZH	Control	8	0	1	0	0	0	0	1	0	0	0	1	0	0	0	0	0	0	0	0	0	0	0	1	0	1	1	0	0	0	1	0	0	0	0	0	0	0	0	0	0	1	0	1	0	1	0
3	CZH	Control	8	0	1	0	1	0	1	1	0	0	0	1	0	0	0	0	0	1	0	0	0	0	0	1	0	0	1	0	0	0	0	0	0	0	0	0	0	0	0	1	0	1	0	1	0	1	0
1	CZH	Control	9	0	1	0	0	0	0	1	0	0	0	1	0	0	0	0	0	0	0	0	0	0	0	1	0	1	1	0	0	0	0	0	0	0	0	0	0	0	0	0	0	1	0	1	0	1	0
3	CZH	Control	9	0	1	0	1	0	1	1	1	0	0	1	0	1	0	0	0	0	0	0	1	0	0	1	0	1	1	0	0	0	0	0	0	0	0	0	0	0	0	1	0	1	0	1	0	1	0
1	CZH	Control	10	1	1	0	0	0	0	1	0	0	0	1	0	0	0	0	1	0	0	0	0	0	0	1	0	1	1	0	0	0	0	0	0	0	0	0	0	0	1	1	0	1	0	1	0	1	0
3	CZH	Control	10	1	1	0	1	0	1	1	0	0	0	0	0	0	0	0	0	0	0	0	0	0	0	1	0	1	1	0	0	0	0	0	0	1	0	0	0	0	0	1	0	1	0	1	0	1	0
1	CZH	Control	11	0	1	0	0	0	0	1	0	0	0	1	0	0	0	0	0	0	0	0	0	0	0	1	0	1	1	0	0	0	0	0	0	0	0	0	0	0	0	0	0	1	0	1	0	1	0
3	CZH	Control	11	0	1	0	1	0	1	1	0	0	0	1	0	0	0	0	0	0	0	0	0	0	0	1	0	1	1	0	0	0	0	0	0	0	0	0	0	0	0	0	0	1	0	1	0	1	0
1	CZH	Drought	1	1	1	0	0	0	1	1	0	0	0	1	0	0	0	0	0	0	0	0	0	0	0	1	0	1	1	0	1	0	0	0	0	0	0	0	0	0	0	1	0	0	0	1	0	1	0
3	CZH	Drought	1	1	1	0	1	0	1	1	0	0	0	0	0	0	0	0	0	0	0	0	0	0	0	1	0	1	1	0	1	0	0	0	0	0	0	0	0	0	0	1	0	0	0	1	0	1	0
1	CZH	Drought	2	0	1	0	0	0	0	1	0	0	0	1	0	0	0	0	0	0	0	0	0	0	0	1	0	1	1	0	0	0	0	0	0	0	0	0	0	0	0	0	0	1	0	1	0	1	0
3	CZH	Drought	2	0	1	1	1	0	1	1	0	1	0	0	0	0	0	0	0	0	1	0	0	0	0	1	0	1	1	0	0	0	0	1	0	0	0	0	0	0	0	0	0	1	0	1	0	1	0
1	CZH	Drought	4	0	1	0	0	0	0	1	0	0	0	1	0	0	0	0	0	0	0	0	0	0	1	1	0	1	1	1	0	1	0	0	0	0	0	0	0	0	0	0	0	1	0	1	0	1	0
3	CZH	Drought	4	0	1	0	1	0	1	0	0	0	0	1	0	0	0	0	0	0	0	0	0	0	1	1	0	1	1	0	0	0	0	0	1	1	0	0	0	0	0	0	0	1	0	1	0	1	0
1	CZH	Drought	5	0	1	0	0	0	0	1	0	0	0	1	0	0	0	0	0	0	0	0	0	0	0	1	0	1	1	0	0	0	0	0	0	0	0	0	0	0	0	0	0	1	0	1	0	1	0
3	CZH	Drought	5	1	1	0	1	0	1	1	1	0	0	1	0	0	0	0	0	0	0	0	1	0	0	1	0	1	1	0	0	0	0	0	0	0	1	0	0	0	0	1	0	1	0	1	0	1	0
1	CZH	Drought	6	1	1	0	0	0	0	1	0	0	0	1	0	0	0	0	0	0	0	0	0	0	0	1	0	1	1	0	0	1	0	0	0	0	0	0	0	0	0	1	0	1	0	1	0	1	0
3	CZH	Drought	6	0	1	0	0	0	1	1	0	0	0	1	0	0	0	0	0	0	0	0	1	0	0	1	0	1	1	0	0	0	0	0	0	0	0	0	0	0	0	0	0	1	0	1	0	1	0
1	CZH	Drought	7	0	1	0	0	0	0	1	0	0	0	1	0	0	0	0	0	0	0	0	0	0	0	1	0	1	1	1	0	1	0	0	0	0	0	0	0	0	0	0	0	1	0	1	0	1	0
3	CZH	Drought	7	0	1	0	1	0	1	1	0	0	0	0	0	0	0	0	0	0	0	1	0	0	0	1	0	1	1	0	0	0	0	0	0	0	0	0	0	0	0	0	0	1	0	1	0	1	0
1	CZH	Drought	8	0	1	0	0	0	0	1	0	0	0	1	0	0	0	0	0	0	0	0	0	0	0	1	0	1	1	0	0	0	0	0	0	0	0	0	0	0	0	0	0	1	0	1	0	1	0
3	CZH	Drought	8	0	1	0	1	0	1	1	0	0	0	1	0	1	0	0	1	0	0	0	0	0	0	1	0	1	1	0	0	0	0	0	0	0	0	0	0	0	0	0	1	1	0	1	0	1	0
1	CZH	Drought	10	0	1	0	0	0	0	1	0	0	0	1	0	0	0	0	0	0	0	0	0	0	0	1	0	1	1	0	0	0	0	0	0	0	0	0	0	0	0	0	0	1	0	1	0	1	0
3	CZH	Drought	10	0	1	0	1	0	1	1	0	0	0	1	1	0	0	0	0	0	0	1	0	0	0	1	0	1	1	0	0	0	1	0	0	0	0	0	0	0	0	0	0	1	0	1	0	1	0
1	CZH	Drought	11	0	1	0	0	0	0	1	0	0	0	1	0	0	0	0	0	0	0	0	0	0	0	1	0	1	1	0	0	0	0	0	0	0	0	0	0	0	0	0	0	1	0	1	0	1	0
3	CZH	Drought	11	0	1	0	1	0	1	1	0	0	0	1	0	0	0	0	0	0	0	0	0	0	0	1	0	1	1	0	0	0	0	0	0	0	0	0	0	0	0	0	0	1	0	1	0	1	0
1	CZH	Drought	12	0	1	0	0	0	0	1	0	0	0	1	0	0	0	0	0	0	0	0	1	0	0	1	0	1	1	0	0	0	0	1	0	0	0	0	0	0	0	0	0	0	0	1	0	1	1
3	CZH	Drought	12	1	1	0	1	0	1	1	0	0	0	1	0	0	0	0	0	0	0	0	0	0	0	1	0	0	1	0	0	0	0	0	0	0	0	0	0	0	0	1	0	0	0	0	0	1	0
Generation	Accession	Treatment	Individual_Number	H47_152	H47_179	H47_206	H47_284	H47_374	H47_453	H54_135	H54_149	H54_155	H54_215	H54_218	H54_304	H18_114	H18_164	H18_222	H18_283	H18_318	H18_367	H6_149	H6_230	H6_259	H6_365	H6_464	H6_493	H50_101	H50_206	H50_354	H50_390	H50_490	H50_111	H50_139	H50_159	H50_226	H50_379	H50_431	H50_453	H56_91	H56_144	H56_170	H56_176	H56_194	H56_237	H56_273	H56_301	H56_426	H7_120
	CZL	Control		0	1	0	0	1	0	0	0	0	0	1	0	0	0	1	0	NA	0	0	0	0	0	1	0	1	1	0	0	0	0	0	0	0	0	0	0	0	1	0	1	0	0	1	0	1	1
1	CZL	Control	1	0	1	0	0	1	0	0	0	0	0	1	0	0	0	1	0	1	0	0	0	0	0	1	0	1	1	0	0	0	0	0	0	0	0	0	0	0	1	1	1	0	0	1	0	1	1
3	CZL	Control	1	0	1	0	1	1	1	0	0	0	0	1	0	0	0	1	0	1	0	0	0	0	0	1	0	1	1	0	0	0	0	0	0	0	0	0	0	0	1	1	1	0	0	1	0	1	1
1	CZL	Control	2	0	1	0	0	1	0	0	0	0	0	1	0	0	0	1	0	1	0	0	0	0	0	1	0	1	1	0	0	0	0	0	0	0	0	0	0	0	1	0	1	0	0	1	0	1	1
3	CZL	Control	2	0	1	0	0	1	1	0	0	0	0	1	0	0	0	1	0	1	0	0	0	0	0	1	1	1	1	0	0	0	0	0	0	1	0	0	0	0	1	0	1	0	0	1	0	1	1
1	CZL	Control	3	0	1	0	0	1	0	0	0	0	0	1	0	0	0	1	0	0	0	0	0	0	0	1	0	1	1	0	0	0	0	0	0	0	0	1	0	0	1	0	1	0	0	1	0	0	1
3	CZL	Control	3	0	1	0	1	1	1	1	0	0	0	0	0	0	0	1	1	0	0	0	0	0	0	1	0	1	1	0	0	0	0	0	0	0	0	0	0	0	1	0	1	0	0	1	0	1	1
1	CZL	Control	4	0	1	0	0	1	0	0	0	0	0	1	0	0	0	1	0	0	0	0	0	0	0	1	0	1	1	0	0	0	0	0	0	0	0	0	0	0	1	0	1	0	0	1	0	1	1
3	CZL	Control	4	0	1	0	1	1	1	0	0	0	0	1	0	0	0	1	0	1	0	0	0	0	0	1	0	1	1	0	0	0	0	0	0	1	0	0	0	1	1	0	1	0	0	1	0	1	1
1	CZL	Control	6	0	1	0	0	1	0	0	0	0	0	1	0	0	0	1	0	1	0	0	0	0	0	1	0	1	1	0	0	0	0	0	0	0	0	0	0	0	1	0	1	0	0	1	0	1	1
3	CZL	Control	6	1	1	0	1	1	1	1	0	0	0	1	0	0	0	1	0	1	0	0	0	0	0	1	0	1	1	0	1	0	0	0	0	0	0	1	0	0	1	1	1	0	0	1	0	1	1
1	CZL	Control	7	0	1	0	0	1	0	0	0	0	0	1	0	0	0	1	0	1	0	0	0	0	0	1	0	1	1	0	0	0	0	0	0	0	0	0	0	0	1	0	1	0	0	1	0	1	1
3	CZL	Control	7	0	1	0	1	1	1	0	1	0	0	1	0	0	0	1	0	1	0	0	0	0	0	1	0	1	1	0	0	0	0	0	0	0	0	0	0	0	1	1	1	0	0	1	0	1	0
1	CZL	Control	8	0	1	0	0	1	0	0	0	0	0	1	0	0	0	1	0	1	0	0	0	0	0	1	0	1	1	0	0	0	0	0	0	0	0	0	0	0	1	0	1	0	0	1	0	1	1
3	CZL	Control	8	0	1	0	1	1	1	0	0	0	0	1	0	0	0	1	0	1	0	0	0	1	0	1	0	1	1	0	0	0	0	0	0	0	0	0	0	0	1	0	1	0	0	1	0	1	1
1	CZL	Control	9	0	1	0	0	1	0	0	0	0	0	1	0	0	1	1	0	1	0	0	0	0	0	1	0	1	1	0	0	0	0	0	0	0	0	0	0	0	1	0	1	0	0	1	0	1	1
3	CZL	Control	9	0	1	0	1	1	1	0	0	0	0	0	0	0	0	1	0	0	0	0	0	0	0	1	0	1	1	0	0	0	0	0	0	0	0	0	0	0	1	1	1	0	0	1	0	1	1
1	CZL	Control	11	0	1	0	0	1	0	0	0	0	0	1	0	0	0	1	0	1	0	0	0	0	0	1	0	1	1	0	0	0	0	0	0	0	0	0	0	0	1	0	1	0	0	1	0	1	1
3	CZL	Control	11	0	1	0	1	1	1	0	0	0	0	1	0	0	0	1	0	1	0	0	0	0	0	1	0	1	1	0	0	0	0	0	0	0	0	0	0	0	1	0	1	0	0	1	0	1	1
1	CZL	Control	12	0	1	0	0	1	0	0	0	0	0	1	0	0	0	1	0	1	0	0	0	0	0	1	0	1	1	0	0	0	0	0	0	0	0	0	0	0	0	0	1	0	0	1	0	1	1
3	CZL	Control	12	0	1	0	1	1	1	0	0	0	0	0	0	0	0	1	0	1	0	0	1	0	0	1	0	1	1	0	0	0	0	0	0	0	0	0	0	0	1	0	1	0	0	1	0	1	1
1	CZL	Drought	1	0	1	0	0	1	0	0	0	0	0	1	0	0	0	1	0	1	0	0	0	0	0	1	0	1	1	0	0	0	0	0	0	0	0	0	0	0	1	0	1	0	0	1	0	1	1
3	CZL	Drought	1	0	1	0	1	1	1	0	0	0	0	1	0	0	0	1	0	1	0	0	0	0	0	1	0	1	1	0	0	0	0	0	0	0	0	0	0	0	1	0	1	0	0	1	0	1	1
1	CZL	Drought	2	0	1	0	0	1	0	0	0	0	0	1	0	0	0	1	0	1	0	0	0	0	0	1	0	1	1	0	0	0	0	0	0	0	0	0	0	0	1	1	1	0	0	1	0	1	1
3	CZL	Drought	2	0	1	0	1	1	1	0	0	0	0	1	0	0	0	1	0	1	0	0	0	0	0	1	0	1	1	0	0	1	0	0	0	0	0	0	0	0	1	0	1	1	0	1	0	1	1
1	CZL	Drought	3	0	1	0	0	1	0	0	0	0	0	1	0	0	0	1	0	1	0	0	0	0	0	1	0	1	1	0	0	0	0	0	0	0	0	0	0	0	1	0	1	0	0	1	0	1	1
3	CZL	Drought	3	0	1	0	1	1	1	1	0	0	0	0	0	0	0	1	1	1	0	0	0	0	0	1	0	1	1	0	0	0	0	0	0	0	0	0	0	0	1	1	1	0	0	1	0	1	1
1	CZL	Drought	4	0	1	0	0	1	0	0	0	0	0	1	0	0	0	1	0	1	0	0	0	0	0	1	0	1	1	0	0	0	0	0	0	0	0	0	0	0	1	0	1	0	0	1	0	1	1
3	CZL	Drought	4	0	1	0	1	1	1	0	0	0	0	0	0	0	0	1	0	1	0	0	0	0	0	1	0	1	1	0	0	0	0	0	0	0	0	0	0	0	1	0	1	0	0	1	0	1	1
1	CZL	Drought	6	0	1	0	0	1	0	0	0	0	0	1	0	0	0	1	0	1	0	0	0	0	0	1	0	1	1	0	0	0	0	0	0	0	0	0	0	0	1	0	1	0	0	1	0	1	1
3	CZL	Drought	6	0	1	0	1	1	1	0	0	0	0	1	0	0	0	1	0	1	0	0	0	0	0	1	0	1	1	0	0	0	0	0	0	0	0	0	0	0	1	0	1	0	0	1	0	1	1
1	CZL	Drought	7	0	1	0	1	1	0	0	1	0	0	1	0	0	0	1	0	1	0	0	0	0	0	1	0	1	1	0	0	0	0	0	0	0	0	0	0	0	1	1	1	0	0	1	0	1	1
3	CZL	Drought	7	0	1	0	0	1	1	0	0	0	0	1	0	0	0	1	0	1	0	0	1	0	0	1	0	1	1	0	0	0	0	0	0	0	0	0	0	0	1	0	1	0	0	1	0	1	1
1	CZL	Drought	8	0	1	0	0	1	0	0	0	0	0	1	0	0	0	1	0	1	0	0	0	0	0	1	0	1	1	0	0	0	0	0	0	0	0	0	0	1	1	1	1	0	0	1	0	1	1
3	CZL	Drought	8	0	1	0	1	1	1	0	0	0	0	1	0	0	0	1	0	1	0	0	0	0	0	1	0	1	1	0	0	0	0	0	0	0	0	0	0	0	1	0	1	0	0	1	1	1	1
1	CZL	Drought	9	0	1	0	0	1	0	0	0	0	0	1	0	0	0	1	0	1	0	0	0	0	0	1	0	1	1	0	0	0	0	0	0	0	0	0	0	0	1	0	1	0	0	1	0	1	1
3	CZL	Drought	9	0	1	0	1	1	1	0	0	0	0	1	0	0	0	1	0	1	0	0	0	0	0	1	0	1	1	0	0	0	0	0	0	0	0	0	0	0	1	0	1	0	0	1	0	1	1
1	CZL	Drought	11	0	1	0	0	1	0	0	0	0	0	1	0	0	0	1	0	1	0	0	0	0	0	1	0	1	0	0	0	0	0	0	0	0	0	0	0	0	0	0	0	0	0	0	0	0	1
3	CZL	Drought	11	0	1	0	1	1	1	0	0	0	1	1	0	1	0	1	0	0	0	0	0	0	0	1	0	1	1	0	0	0	0	1	0	0	0	0	0	0	1	0	1	0	0	1	0	1	1
1	CZL	Drought	12	0	1	0	0	1	0	0	0	0	0	1	0	0	0	1	0	1	0	0	0	0	0	1	0	1	1	0	0	0	0	0	0	0	0	0	0	0	1	0	1	0	0	1	0	1	1
3	CZL	Drought	12	0	1	0	1	1	1	0	0	0	0	1	0	0	0	1	0	1	0	0	1	0	0	1	0	1	1	0	0	0	0	0	0	0	0	0	0	1	1	0	1	0	0	1	0	1	1
Generation	Accession	Treatment	Individual_Number	H47_152	H47_179	H47_206	H47_284	H47_374	H47_453	H54_135	H54_149	H54_155	H54_215	H54_218	H54_304	H18_114	H18_164	H18_222	H18_283	H18_318	H18_367	H6_149	H6_230	H6_259	H6_365	H6_464	H6_493	H50_101	H50_206	H50_354	H50_390	H50_490	H50_111	H50_139	H50_159	H50_226	H50_379	H50_431	H50_453	H56_91	H56_144	H56_170	H56_176	H56_194	H56_237	H56_273	H56_301	H56_426	H7_120
1	FI	Control		0	1	0	0	1	0	0	0	0	0	1	0	1	0	0	0	0	0	0	0	0	0	1	0	1	1	0	0	0	0	0	0	0	0	1	0	1	NA	0	1	0	1	0	1	1	0
1	FI	Control	1	0	1	0	0	1	0	0	0	0	0	1	0	1	0	0	0	0	0	0	0	0	0	1	0	1	1	0	0	0	0	0	0	0	0	1	0	1	0	0	1	0	1	0	1	1	0
2	FI	Control	1	0	1	0	0	1	0	0	0	0	0	1	0	1	0	0	0	0	0	0	0	0	0	1	0	1	1	0	0	0	0	0	0	0	0	1	0	1	0	1	1	0	1	0	1	1	0
3	FI	Control	1	0	1	0	1	1	1	1	0	0	0	1	0	1	0	0	0	0	0	0	0	0	0	1	0	1	1	0	0	0	0	0	1	0	0	1	0	1	1	0	1	0	1	0	1	0	0
1	FI	Control	2	0	1	0	0	1	0	0	0	0	0	1	0	1	0	0	0	0	0	0	0	0	0	1	0	1	1	0	0	0	0	0	0	0	0	1	0	1	0	0	1	0	1	0	1	1	0
2	FI	Control	2	0	1	0	0	1	0	0	0	0	0	1	0	1	0	0	0	0	0	0	0	0	0	1	0	1	1	0	0	0	0	0	0	0	0	1	0	1	0	0	1	0	1	0	1	1	0
3	FI	Control	2	0	1	0	1	1	1	0	0	0	0	0	0	1	0	0	1	0	0	0	0	0	0	1	0	1	1	0	0	0	0	0	0	1	0	1	0	1	0	0	1	0	1	0	0	1	0
1	FI	Control	3	0	1	0	0	1	0	0	0	0	0	1	0	1	0	0	0	0	0	0	0	0	0	1	0	1	1	0	0	0	0	0	0	0	0	1	0	1	0	1	1	0	1	0	1	1	0
2	FI	Control	3	0	1	0	0	1	0	0	0	0	0	1	0	1	0	0	0	0	0	0	0	0	0	1	0	1	1	0	0	0	0	0	0	0	0	0	0	0	1	1	1	0	1	0	1	1	0
3	FI	Control	3	0	1	0	1	1	1	0	0	0	0	1	0	1	0	0	0	0	1	0	0	0	0	1	0	1	1	0	0	1	0	0	0	0	0	1	0	0	0	0	1	0	1	0	1	1	0
1	FI	Control	4	0	1	0	0	1	0	0	0	0	0	1	0	1	0	0	0	0	0	0	0	0	0	1	0	1	1	0	0	0	0	0	0	0	0	1	0	1	1	0	1	0	1	0	1	1	0
2	FI	Control	4	0	1	0	0	1	0	0	0	0	0	1	0	1	0	0	0	0	0	0	0	0	0	1	0	1	1	0	0	0	0	0	0	0	0	1	0	1	0	0	1	0	1	0	1	1	0
3	FI	Control	4	0	1	0	0	1	1	0	0	0	0	1	0	1	0	0	0	0	0	0	0	0	0	1	0	1	1	0	0	0	0	0	0	0	0	0	0	1	0	1	1	0	1	0	1	1	0
1	FI	Control	5	0	1	0	0	1	0	0	0	0	0	1	0	1	0	0	0	0	0	0	0	0	0	1	0	1	1	0	0	0	0	0	0	0	0	1	0	1	0	0	1	0	1	0	1	1	0
2	FI	Control	5	0	1	0	0	1	0	0	0	0	0	1	0	1	0	0	1	0	0	0	0	0	0	1	0	1	1	0	0	0	0	0	0	0	0	1	0	1	0	0	1	0	1	0	1	1	0
3	FI	Control	5	0	1	0	1	1	1	1	0	0	0	1	0	1	0	0	0	0	0	0	0	0	0	1	0	1	1	0	0	0	0	0	0	0	0	1	0	1	0	0	1	0	1	0	1	1	0
1	FI	Control	6	0	0	0	0	0	0	0	0	0	0	0	0	0	0	0	0	0	0	0	0	0	0	0	0	1	1	0	0	1	0	0	0	0	0	1	0	1	0	0	1	0	1	0	1	1	0
2	FI	Control	6	0	1	0	0	1	0	0	0	0	0	1	0	1	0	0	0	0	0	0	0	0	0	1	0	1	1	0	0	1	0	0	0	0	0	1	0	1	0	1	1	0	1	0	1	1	0
3	FI	Control	6	0	1	0	1	1	1	0	0	0	0	1	0	1	0	0	0	0	0	0	0	0	0	1	0	1	1	0	0	0	0	0	0	1	0	1	0	1	0	0	1	0	1	0	1	1	0
1	FI	Control	7	0	1	0	0	1	0	0	0	0	0	1	0	1	0	0	0	0	0	0	0	0	0	1	0	1	1	0	0	0	0	0	0	0	0	1	0	1	1	0	1	0	1	0	1	1	0
2	FI	Control	7	0	1	0	0	1	0	1	0	0	0	1	0	1	0	0	0	0	0	0	0	0	0	1	0	1	1	0	0	0	0	0	0	0	0	1	0	1	0	1	1	0	1	0	1	1	0
3	FI	Control	7	0	1	0	1	1	1	0	0	0	0	1	0	1	0	0	0	0	0	0	0	0	0	1	0	1	1	0	0	0	0	0	0	0	0	1	0	1	0	0	1	0	1	0	1	1	0
1	FI	Control	8	0	1	0	0	1	0	0	0	0	0	1	0	1	1	0	0	0	0	0	0	0	0	1	0	1	1	0	0	0	0	0	0	0	0	1	0	1	0	0	1	0	1	0	1	1	0
2	FI	Control	8	0	1	0	0	1	0	0	0	0	0	1	0	1	0	0	0	0	0	0	0	0	0	1	0	1	1	0	0	0	0	0	0	0	0	1	0	1	1	1	1	0	1	0	1	1	0
3	FI	Control	8	0	1	0	0	1	1	0	0	0	0	1	0	1	0	0	0	0	0	0	0	0	0	1	0	1	1	0	0	0	0	0	0	0	0	1	0	1	0	0	1	0	1	0	1	1	0
1	FI	Control	10	0	1	0	0	1	0	0	0	0	0	1	0	1	0	0	0	0	0	0	0	0	0	1	0	1	1	0	0	0	0	0	0	0	0	1	0	1	0	0	1	0	1	0	1	1	0
2	FI	Control	10	0	1	0	0	1	0	1	0	0	0	1	0	1	0	0	0	0	0	0	0	0	0	1	0	1	1	0	0	0	0	0	0	0	0	1	0	1	0	0	1	0	1	0	1	1	0
3	FI	Control	10	0	1	0	1	1	1	0	0	0	0	1	0	1	0	0	0	0	0	0	0	0	0	1	0	1	1	0	0	0	0	0	0	0	0	1	0	1	0	0	1	0	1	0	1	1	0
1	FI	Control	11	0	1	0	0	1	0	1	0	0	0	1	0	1	0	0	0	0	0	0	1	0	0	1	0	1	1	0	0	0	0	0	0	0	0	1	0	1	0	0	1	0	1	1	1	1	0
2	FI	Control	11	0	1	0	0	1	0	0	0	0	0	1	0	1	0	0	0	0	0	0	0	0	0	1	0	1	1	0	0	0	0	0	0	0	0	1	0	1	0	1	1	0	1	0	1	1	0
3	FI	Control	11	0	1	0	0	1	1	0	0	0	0	1	0	1	0	0	0	0	0	0	0	0	0	1	0	1	1	0	0	0	0	0	0	0	0	1	0	0	0	1	1	0	1	0	1	1	0
1	FI	Drought	1	0	1	0	0	1	0	0	0	0	0	1	0	1	0	0	0	0	0	0	0	0	0	1	0	1	1	0	0	0	0	0	0	0	0	1	0	1	1	0	1	0	1	0	1	1	0
3	FI	Drought	1	0	1	0	0	1	1	0	0	0	0	1	0	1	0	0	1	0	0	0	0	0	0	1	0	1	1	0	0	0	0	0	0	0	0	1	0	1	0	1	1	0	1	0	1	1	0
1	FI	Drought	2	0	1	0	0	1	0	0	0	0	0	1	0	1	0	0	0	0	0	0	0	0	0	1	0	1	1	0	0	0	0	0	0	0	0	1	0	1	0	0	1	0	1	0	1	1	0
3	FI	Drought	2	0	1	0	0	1	1	0	0	0	0	1	0	1	0	0	1	0	0	0	0	0	0	1	0	1	1	0	1	0	0	0	0	0	0	1	0	1	0	1	1	0	1	0	1	1	0
1	FI	Drought	4	0	1	0	0	1	0	0	0	0	0	1	0	1	0	0	0	0	0	0	0	0	0	1	0	1	1	0	0	0	0	0	0	0	0	1	0	1	0	0	1	0	1	0	1	1	0
3	FI	Drought	4	0	1	0	1	1	1	0	0	0	0	0	0	1	0	0	0	0	0	0	0	0	0	1	0	1	1	0	0	0	0	0	0	0	0	1	0	1	0	0	1	0	1	0	1	1	0
1	FI	Drought	5	0	1	0	0	1	0	0	0	0	0	1	0	1	0	0	0	0	0	0	1	0	0	1	0	1	1	0	0	0	0	0	0	0	0	1	0	1	1	0	1	0	1	0	1	1	0
3	FI	Drought	5	0	1	0	1	1	1	0	0	0	0	1	0	1	0	0	0	0	0	0	0	0	0	1	0	1	1	0	0	0	0	0	0	0	0	1	0	1	0	0	1	0	1	0	1	1	0
1	FI	Drought	6	0	1	0	0	1	0	0	0	0	0	1	0	1	0	0	0	0	0	0	0	0	0	1	0	1	1	0	0	0	0	0	0	0	0	1	1	1	1	1	1	0	1	0	1	1	0
3	FI	Drought	6	1	1	0	1	1	1	0	0	0	0	1	0	1	0	0	1	0	0	0	0	0	0	1	0	1	1	0	0	0	0	0	1	0	0	1	0	1	1	1	1	0	1	0	1	1	0
1	FI	Drought	7	0	1	0	0	1	0	0	0	0	0	1	0	1	0	0	0	0	0	0	0	0	0	1	0	1	1	0	0	0	0	0	0	0	0	1	0	1	1	0	1	0	1	1	1	1	0
3	FI	Drought	7	0	1	0	1	1	1	0	0	0	0	1	0	1	0	0	1	0	0	0	1	0	0	1	0	1	1	0	0	0	0	0	0	1	0	1	0	1	0	1	1	0	1	0	1	1	0
1	FI	Drought	8	0	1	0	1	1	0	1	0	0	0	1	0	1	0	0	1	0	0	0	1	0	0	1	1	1	1	0	0	0	0	0	0	0	0	1	0	1	0	0	1	0	1	0	1	1	0
3	FI	Drought	8	0	1	0	1	1	1	0	0	0	0	1	0	1	0	0	0	0	0	0	0	0	0	1	0	1	1	0	0	0	0	0	0	0	0	0	0	1	0	0	1	0	1	0	1	1	0
1	FI	Drought	9	0	1	0	0	1	0	0	0	0	0	1	0	1	0	0	0	0	0	0	0	0	0	1	0	1	1	0	0	0	0	0	0	0	0	1	0	1	0	1	1	0	1	0	1	1	0
3	FI	Drought	9	0	1	0	1	1	1	0	0	0	0	1	0	1	0	0	0	0	0	0	0	0	0	1	0	1	1	0	0	0	0	0	0	0	0	0	0	1	0	1	1	0	1	0	1	1	0
1	FI	Drought	11	0	1	0	0	1	0	0	0	0	0	1	0	1	0	0	0	0	0	0	0	0	0	1	0	1	1	0	0	0	0	0	0	0	0	1	0	1	0	0	1	0	1	0	1	1	0
3	FI	Drought	11	0	1	0	0	1	1	0	0	0	0	1	0	1	0	0	0	0	0	0	1	0	0	1	0	1	1	1	0	0	0	0	0	0	0	1	0	1	0	0	1	0	1	0	1	1	0
1	FI	Drought	12	0	1	0	0	1	0	0	0	0	0	1	0	1	0	0	0	0	0	0	0	0	0	1	0	1	1	0	0	0	0	0	0	0	0	1	0	1	0	1	1	0	1	0	1	1	0
3	FI	Drought	12	0	1	0	1	1	1	0	0	0	0	1	0	1	0	0	0	0	0	0	0	0	0	1	0	1	1	0	0	0	0	0	0	0	0	0	0	1	0	0	1	0	1	0	1	1	0
1	FI	Salicylic acid	1	0	1	0	0	1	0	0	0	0	0	1	0	1	0	0	0	0	0	0	0	0	0	1	0	1	1	0	0	0	0	0	0	0	0	1	0	1	0	0	1	0	0	1	0	1	0
2	FI	Salicylic acid	1	0	1	0	0	0	1	0	0	0	0	1	0	1	0	0	0	0	0	0	0	0	0	0	0	1	1	0	0	0	0	0	0	0	0	1	0	1	1	1	0	0	1	0	1	1	0
3	FI	Salicylic acid	1	0	1	0	1	0	1	0	0	0	0	0	0	1	0	0	1	0	0	0	0	0	0	0	0	1	1	0	0	0	0	0	0	0	0	1	0	1	1	0	0	0	1	0	1	1	0
1	FI	Salicylic acid	2	0	1	0	0	1	0	0	0	0	0	1	0	1	0	0	0	0	0	0	0	0	0	1	0	1	1	0	0	0	0	0	0	0	0	1	0	1	0	0	1	0	1	0	1	1	0
2	FI	Salicylic acid	2	0	1	0	0	1	0	0	0	0	0	1	0	1	0	0	1	0	0	0	0	0	0	1	0	1	1	0	0	0	0	0	0	0	0	1	0	1	0	1	1	0	1	0	1	1	0
3	FI	Salicylic acid	2	0	1	0	0	1	1	0	0	0	0	0	0	1	0	0	1	0	0	1	0	0	0	1	0	1	1	0	0	0	0	0	0	0	0	1	0	1	0	1	1	0	1	0	1	1	0
1	FI	Salicylic acid	3	0	1	0	0	1	0	0	0	0	0	1	0	1	0	0	0	0	0	0	1	0	0	1	0	1	1	0	0	0	0	0	0	0	0	1	0	1	1	0	1	0	1	0	1	1	0
2	FI	Salicylic acid	3	1	1	0	1	1	0	0	0	0	0	1	0	1	0	0	0	0	0	0	0	0	0	1	0	1	1	0	0	0	0	0	0	0	0	1	1	1	0	1	1	0	1	0	1	1	0
3	FI	Salicylic acid	3	0	1	0	1	1	1	0	0	0	0	1	0	1	0	0	0	0	0	0	1	0	0	1	0	1	1	0	0	0	0	0	0	0	0	1	1	1	0	0	1	0	1	0	1	1	0
1	FI	Salicylic acid	4	0	1	0	0	1	0	0	0	0	0	1	0	1	0	0	0	0	0	0	0	0	0	1	0	1	1	0	0	0	1	0	0	0	0	1	0	1	0	0	1	0	1	0	1	1	0
2	FI	Salicylic acid	4	0	0	0	0	1	1	0	0	0	0	1	0	1	0	0	0	0	0	0	0	0	0	1	0	1	1	0	0	0	0	0	0	0	0	1	0	1	0	0	1	0	1	0	1	1	0
3	FI	Salicylic acid	4	0	0	0	0	1	1	0	0	0	0	1	0	1	0	0	0	0	0	0	1	0	0	1	0	1	1	0	0	0	0	0	0	0	0	1	0	1	1	0	1	0	1	0	1	1	0
1	FI	Salicylic acid	6	0	1	0	0	1	0	0	0	0	0	1	0	1	0	0	0	0	0	0	0	0	0	1	0	1	1	0	0	0	0	0	0	0	0	1	0	1	1	1	1	0	1	0	1	1	0
2	FI	Salicylic acid	6	1	1	0	0	1	0	0	0	0	0	1	0	1	0	0	0	0	0	0	0	0	0	1	0	1	1	0	0	0	0	0	0	0	0	1	0	1	0	1	1	0	1	0	1	1	0
3	FI	Salicylic acid	6	0	1	0	1	1	1	0	0	1	0	1	0	1	0	0	0	0	0	0	0	0	0	1	0	1	1	0	0	0	0	0	0	0	0	0	0	1	1	0	1	0	1	0	1	1	0
1	FI	Salicylic acid	7	0	1	0	0	1	0	0	0	0	0	1	0	1	0	0	0	0	0	0	0	0	0	1	0	1	1	0	0	0	0	0	0	1	0	1	0	1	0	0	1	0	1	0	1	1	0
2	FI	Salicylic acid	7	0	1	0	0	1	0	0	0	0	0	0	0	1	1	0	0	0	0	0	0	0	0	1	0	1	1	0	0	0	0	0	0	0	0	1	0	1	0	1	1	0	1	0	1	1	0
3	FI	Salicylic acid	7	0	1	0	1	1	1	0	0	0	0	1	0	1	0	0	0	0	0	0	0	0	0	1	0	1	1	0	0	0	0	0	0	0	0	1	0	1	0	0	1	0	1	0	1	1	0
1	FI	Salicylic acid	9	0	1	0	0	1	0	1	0	0	0	1	0	1	0	0	0	0	0	0	0	0	0	1	0	1	1	0	0	0	0	0	0	0	0	1	0	1	0	1	1	0	1	0	1	1	0
2	FI	Salicylic acid	9	0	1	0	0	1	0	0	0	0	0	1	0	1	0	0	0	0	0	0	0	0	0	1	0	1	1	1	0	0	0	0	0	0	0	1	0	1	0	1	1	0	1	0	1	1	0
3	FI	Salicylic acid	9	0	1	0	1	1	1	0	0	0	0	1	0	1	0	0	0	0	0	0	0	0	0	1	0	1	1	0	0	0	0	0	0	0	0	0	0	1	0	1	1	0	1	0	1	1	0
1	FI	Salicylic acid	10	1	1	0	1	1	0	0	0	0	0	1	0	1	0	0	0	0	0	0	0	0	0	1	0	1	1	0	0	0	0	0	0	0	0	1	0	1	1	0	1	0	1	0	1	1	0
2	FI	Salicylic acid	10	0	1	0	0	1	0	0	0	0	0	1	0	1	0	0	0	0	0	0	0	0	0	1	0	1	1	0	0	0	0	0	0	0	0	1	0	1	0	1	1	0	1	0	1	1	0
3	FI	Salicylic acid	10	0	1	0	1	1	1	1	0	0	0	1	0	1	0	0	0	0	0	0	0	0	0	1	0	1	1	0	0	0	0	0	1	0	0	1	0	1	1	0	1	0	1	0	1	1	0
1	FI	Salicylic acid	11	0	1	0	0	1	0	0	0	0	0	1	0	1	0	0	0	0	0	0	0	0	0	1	0	1	1	0	0	0	0	0	0	0	0	1	0	1	0	1	1	0	1	0	1	1	0
2	FI	Salicylic acid	11	0	1	0	0	1	0	0	0	0	0	1	0	1	0	0	0	0	0	0	0	0	0	1	0	1	1	0	0	0	0	0	0	0	0	1	0	1	0	1	1	0	1	0	1	1	0
3	FI	Salicylic acid	11	0	1	0	1	1	1	0	0	0	0	1	0	1	0	0	0	0	0	0	0	0	0	1	0	1	1	0	0	0	0	0	1	0	0	1	0	1	0	1	1	0	1	0	1	1	0
1	FI	Salicylic acid	12	0	1	0	0	1	0	0	0	0	0	1	0	1	0	0	0	0	0	0	0	0	0	1	0	1	1	0	0	0	0	0	0	0	0	1	0	1	1	0	1	0	1	0	1	1	0
2	FI	Salicylic acid	12	0	1	0	0	1	0	0	0	0	0	1	0	1	0	0	0	0	0	0	1	0	0	1	0	1	1	0	0	0	0	0	0	0	0	1	0	0	1	1	1	0	1	0	1	1	0
3	FI	Salicylic acid	12	0	1	0	1	1	1	0	0	0	0	1	0	1	0	0	0	0	0	0	0	0	0	1	0	1	1	0	0	0	0	0	0	0	0	0	0	0	1	0	1	0	1	0	0	1	0
[truncated: 7 more columns]
